# Supplementary material for: Bis(3,5-dimethyl­pyridine-κN)bis­(tri-tert-butoxy­silanethiol­ato-κS)chromium(II) toluene solvate
Source: Acta Crystallogr Sect E Struct Rep Online. 2009 Jun 13;65(Pt 7):m763. doi: 10.1107/S1600536809021680 (PMC2969383; doi:10.1107/S1600536809021680)
Supplement: Supplementary file 2 [file e-65-0m763-Isup2.hkl]

#
# h,k,l, Fc-squared, Fo-squared, sigma(Fo-squared) and status flag
#
data_I
_shelx_title ' C2/c'
_shelx_refln_list_code          4
_shelx_F_calc_maximum      529.44
_exptl_crystal_F_000      1984.00
_reflns_d_resolution_high  0.8107
 
loop_
 _symmetry_equiv_pos_as_xyz
 'x, y, z'
 '-x, y, -z+1/2'
 'x+1/2, y+1/2, z'
 '-x+1/2, y+1/2, -z+1/2'
 '-x, -y, -z'
 'x, -y, z-1/2'
 '-x+1/2, -y+1/2, -z'
 'x+1/2, -y+1/2, z-1/2'
 
_cell_length_a    19.6147
_cell_length_b    17.1521
_cell_length_c    17.2221
_cell_angle_alpha  90.000
_cell_angle_beta  112.047
_cell_angle_gamma  90.000
 
_shelx_F_squared_multiplier     1.000
 
loop_
 _refln_index_h
 _refln_index_k
 _refln_index_l
 _refln_F_squared_calc
 _refln_F_squared_meas
 _refln_F_squared_sigma
 _refln_observed_status
   4   0   0   175277.61   185234.42    487.47 o
   6   0   0    27797.83    24019.43     69.81 o
   8   0   0    84758.60   107095.80   1666.97 o
  10   0   0    22146.40    23386.67     55.83 o
  12   0   0    21105.85    21156.22    124.32 o
  14   0   0      334.23      366.27     24.15 o
  16   0   0     7906.22     8547.88    450.25 o
  18   0   0     9245.42    10265.84    150.93 o
  20   0   0      617.24      725.25    101.15 o
  22   0   0        2.34       55.88     36.58 o
   3   1   0    41593.55    41978.55    346.15 o
   5   1   0      346.61      169.61     13.43 o
   7   1   0    14338.03    13970.36     74.64 o
   9   1   0    31400.15    39513.42    362.31 o
  11   1   0    12184.60    11614.67    123.34 o
  13   1   0     4736.75     4726.41     55.85 o
  15   1   0       32.01       41.64     14.86 o
  17   1   0     2291.67     2565.42     86.01 o
  19   1   0     2593.20     2645.85     93.66 o
  21   1   0      182.78      239.99     39.88 o
   2   2   0     6352.15     4385.51     56.60 o
   4   2   0    65417.77    80009.41    400.66 o
   6   2   0     4151.06     7704.93     53.01 o
   8   2   0     3586.63     4817.74     37.77 o
  10   2   0     3808.49     3631.36     37.75 o
  12   2   0     2615.64     2064.22     34.03 o
  14   2   0     2614.68     2525.21     37.85 o
  16   2   0     4623.94     4903.33    193.17 o
  18   2   0     4476.53     4847.92    164.10 o
  20   2   0       62.39      105.14     33.91 o
  22   2   0      120.73      162.15     35.98 o
   1   3   0    23777.04    27434.44    148.49 o
   3   3   0    96427.75   102607.64    729.07 o
   5   3   0       91.82      279.77     17.23 o
   7   3   0    10874.59    10712.82     93.74 o
   9   3   0     3625.64     4772.67     42.65 o
  11   3   0     2444.38     2038.86     36.22 o
  13   3   0        6.29       26.45     11.01 o
  15   3   0     5867.55     5450.31     45.87 o
  17   3   0     8823.50     8954.90    138.10 o
  19   3   0      733.63      691.47     46.53 o
  21   3   0      209.59      127.81     32.04 o
   0   4   0    96186.87   108197.67    675.32 o
   2   4   0    76361.82    94567.44    655.13 o
   4   4   0     2420.87     3220.58     23.02 o
   6   4   0    10477.14     7938.88    135.77 o
   8   4   0     1561.84     2119.15     31.43 o
  10   4   0     9331.12     9266.61     87.15 o
  12   4   0      599.33      437.48     15.62 o
  14   4   0        2.44       27.23     14.09 o
  16   4   0     2529.92     2394.82     87.45 o
  18   4   0     5207.21     5066.98    267.31 o
  20   4   0        8.90       53.87     22.93 o
  22   4   0      563.57      689.76     49.15 o
   1   5   0      138.36      111.86      9.10 o
   3   5   0    63983.71    68374.23    697.30 o
   5   5   0     4290.61     2115.71     50.59 o
   7   5   0     2173.31     2198.77     42.14 o
   9   5   0     2408.88     2597.65     47.58 o
  11   5   0      761.05      592.93     36.26 o
  13   5   0        6.60        9.50     13.30 o
  15   5   0     4473.91     4313.01    119.05 o
  17   5   0     4568.61     4505.56    232.72 o
  19   5   0        2.84       53.85     21.31 o
  21   5   0        4.59       24.83     22.01 o
   0   6   0    81401.19    83595.45    709.60 o
   2   6   0     4417.08     5258.07     46.08 o
   4   6   0      153.69      267.20     17.78 o
   6   6   0    20093.82    19105.15    207.87 o
   8   6   0     1514.81     1888.76     38.32 o
  10   6   0     1873.86     1668.45     60.62 o
  12   6   0     6002.51     5326.34    138.91 o
  14   6   0       20.10       28.85     19.49 o
  16   6   0     1021.54     1070.69     61.25 o
  18   6   0     4432.00     4534.47    174.35 o
  20   6   0      432.55      519.99     30.91 o
   1   7   0     5170.78     5476.17     67.70 o
   3   7   0     3774.34     4520.22     51.25 o
   5   7   0     2607.15     1566.75     67.14 o
   7   7   0    27853.10    30235.74    704.21 o
   9   7   0       56.72       65.95     18.09 o
  11   7   0     7588.04     7343.33     73.23 o
  13   7   0      231.32      138.47     28.28 o
  15   7   0       14.72       33.56     21.92 o
  17   7   0     2443.98     2474.43    160.88 o
  19   7   0      426.68      279.26     27.89 o
  21   7   0      168.96      132.15     27.64 o
   0   8   0    58672.13    63489.24    724.78 o
   2   8   0      151.86      405.41     12.93 o
   4   8   0     1303.46     1167.02     17.12 o
   6   8   0     6724.27     6280.68    107.47 o
   8   8   0      571.87      765.50     59.76 o
  10   8   0       39.61       37.78     18.12 o
  12   8   0     4527.20     4470.26     50.26 o
  14   8   0      387.86      402.53     30.12 o
  16   8   0      962.15     1019.17     38.42 o
  18   8   0     3569.05     3803.93     47.98 o
  20   8   0      711.45      773.19     45.40 o
   1   9   0       22.29       14.94      8.34 o
   3   9   0    12685.95    12375.80    121.84 o
   5   9   0     2438.75     2029.85     31.85 o
   7   9   0     1280.11     1246.26     35.85 o
   9   9   0      180.37      234.04     46.24 o
  11   9   0      967.97      907.02     31.60 o
  13   9   0       17.16       32.63     20.41 o
  15   9   0      883.39      790.54     55.19 o
  17   9   0      702.35      703.16     69.22 o
  19   9   0       27.68       60.59     21.09 o
   0  10   0     8726.41     7312.71    179.11 o
   2  10   0      216.28      320.16     17.10 o
   4  10   0     1039.63     1224.55     22.09 o
   6  10   0    10025.15    10335.32     41.87 o
   8  10   0     2471.58     2381.88     47.70 o
  10  10   0     4366.40     4331.29    117.49 o
  12  10   0      106.41      113.69     24.18 o
  14  10   0      215.18      215.96     32.61 o
  16  10   0      706.45      701.35     31.83 o
  18  10   0      962.53     1020.33     54.97 o
   1  11   0     2248.76     2290.57     37.43 o
   3  11   0    10531.96    10406.59    100.40 o
   5  11   0     6830.46     6616.35    123.79 o
   7  11   0        3.16       30.84     16.97 o
   9  11   0       19.40       37.73     20.07 o
  11  11   0     1020.43     1100.23     35.30 o
  13  11   0      100.65      136.37     25.88 o
  15  11   0        1.30       21.72     17.96 o
  17  11   0     1934.28     2105.69    127.75 o
  19  11   0      148.49      143.89     43.44 o
   0  12   0     2059.39     1573.14    112.04 o
   2  12   0      610.22      467.88     37.38 o
   4  12   0     3092.07     3205.20     36.44 o
   6  12   0     8613.42     8822.49    145.08 o
   8  12   0     4787.15     5038.17     62.53 o
  10  12   0     1153.43     1112.85     39.74 o
  12  12   0       37.34       46.59     17.94 o
  14  12   0        2.55       24.92     22.17 o
  16  12   0       24.50       27.95     24.69 o
  18  12   0      176.62      195.99     47.52 o
   1  13   0      294.69      318.40     25.19 o
   3  13   0     2477.28     2304.59     38.08 o
   5  13   0     1394.34     1340.83     25.36 o
   7  13   0        1.72       31.33     16.53 o
   9  13   0      709.09      773.14     59.96 o
  11  13   0      327.45      304.06     25.79 o
  13  13   0      119.91      109.38     24.35 o
  15  13   0     1001.70     1064.08     74.49 o
  17  13   0        2.93       29.06     27.17 o
   0  14   0     4050.96     3750.60     60.62 o
   2  14   0     3119.00     3100.53     61.10 o
   4  14   0      123.97       80.96     13.27 o
   6  14   0      113.87      157.76     18.29 o
   8  14   0      651.71      666.54     64.92 o
  10  14   0     1289.75     1290.86     49.00 o
  12  14   0      609.78      633.45     63.52 o
  14  14   0      912.36      909.01     48.15 o
  16  14   0       32.91       29.27     33.36 o
   1  15   0       14.53       38.36     18.00 o
   3  15   0      724.66      653.51     29.42 o
   5  15   0      320.34      268.98     21.54 o
   7  15   0       38.65       36.99     13.22 o
   9  15   0     5116.46     5675.29     82.61 o
  11  15   0      748.79      863.12     42.41 o
  13  15   0        8.52       28.85     23.45 o
  15  15   0        9.82       10.72     21.39 o
   0  16   0        6.17       57.43     71.16 o
   2  16   0     3035.80     2900.85     31.99 o
   4  16   0      362.68      299.72     21.62 o
   6  16   0      207.39      180.77     24.64 o
   8  16   0      768.63      868.06     50.58 o
  10  16   0      900.14      969.44     62.77 o
  12  16   0     1172.41     1190.12     91.90 o
  14  16   0      333.52      350.57     39.93 o
   1  17   0     1196.50     1044.29     30.32 o
   3  17   0      805.92      788.24     34.36 o
   5  17   0      218.96      225.97     27.91 o
   7  17   0       94.50      121.82     56.01 o
   9  17   0     5095.84     5471.15     72.93 o
  11  17   0        1.25       50.32     31.62 o
  13  17   0      181.34      141.98     35.87 o
   0  18   0     3522.84     3487.07     97.86 o
   2  18   0     1683.19     1766.14     53.12 o
   4  18   0       88.45       90.13     24.23 o
   6  18   0      401.94      390.04     30.27 o
   8  18   0     2904.18     3132.95     70.90 o
  10  18   0     3900.06     4423.57     82.67 o
   1  19   0      300.82      289.36     29.21 o
   3  19   0      104.64       77.21     21.86 o
   5  19   0     1502.18     1483.98     56.02 o
   7  19   0      137.52      115.62     26.83 o
   9  19   0     3318.71     3783.44     69.63 o
   0  20   0     3565.84     3830.37    105.88 o
   2  20   0     1820.71     1806.94     42.42 o
   4  20   0       25.63       41.64     19.65 o
   6  20   0     1000.92     1070.53     44.86 o
   1  21   0      804.02      735.72     46.54 o
 -21   1   1      486.78      460.06     63.91 o
 -19   1   1     1846.12     1901.41    105.87 o
 -17   1   1      187.85      163.61     28.83 o
 -15   1   1     2784.26     2824.32     66.89 o
 -13   1   1       90.43      101.42     17.32 o
 -11   1   1     7249.02     7198.52     26.84 o
  -9   1   1     1844.36     1814.22     46.05 o
  -7   1   1     3400.41     3126.71     49.18 o
  -5   1   1     1363.42     1408.89     39.01 o
  -3   1   1      356.61      381.86     10.31 o
   3   1   1     1827.56     1655.83     11.90 o
   5   1   1     6165.25     6086.31     74.47 o
   7   1   1     3498.01     3870.03     48.26 o
   9   1   1     1557.81     1969.40     28.72 o
  11   1   1     1379.18     1439.97     21.17 o
  13   1   1      238.68      271.08     17.80 o
  15   1   1      158.26      199.64     19.83 o
  17   1   1      438.41      362.66     76.97 o
  19   1   1       15.81       92.75     33.75 o
  21   1   1       32.19       71.97     31.03 o
 -22   2   1      263.61      236.72     39.17 o
 -20   2   1      658.47      686.19     70.52 o
 -18   2   1     1033.30      977.44     76.44 o
 -16   2   1        0.77       85.34     53.10 o
 -14   2   1      117.31      155.82     19.19 o
 -12   2   1     2640.70     2317.24     35.81 o
 -10   2   1      581.08      753.63     13.81 o
  -8   2   1     4565.73     4720.64     32.57 o
  -6   2   1    12383.87    15430.47    114.78 o
  -4   2   1       81.88      156.00     28.15 o
  -2   2   1      443.83      228.97      9.93 o
   0   2   1     2813.49     3396.85      8.54 o
   2   2   1      162.48      114.19      7.74 o
   4   2   1     1721.46     2213.07     47.05 o
   6   2   1      829.52      783.22     47.61 o
   8   2   1      359.22      416.57     30.40 o
  10   2   1      957.99      956.38     25.05 o
  12   2   1       89.16       75.17     10.89 o
  14   2   1     1664.14     1558.50     45.16 o
  16   2   1      495.08      490.98     30.69 o
  18   2   1      774.06      832.40     64.73 o
  20   2   1       32.55       84.66     29.76 o
 -21   3   1        3.95       26.35     24.90 o
 -19   3   1       67.38      107.29     57.00 o
 -17   3   1       29.66       80.16     36.36 o
 -15   3   1     5471.84     5711.84    136.12 o
 -13   3   1       59.06       42.85      9.69 o
 -11   3   1       81.92       49.81     10.34 o
  -9   3   1      368.86      518.39     11.65 o
  -7   3   1      259.59      275.86     14.52 o
  -5   3   1     2227.33     2681.08    114.84 o
  -3   3   1       25.73       11.80      6.81 o
  -1   3   1       87.07      200.55      6.66 o
   1   3   1       38.41       48.26      5.97 o
   3   3   1     1728.68     2349.41     32.87 o
   5   3   1     5186.77     6959.59     73.30 o
   7   3   1     5970.77     6851.28     64.81 o
   9   3   1      311.55      479.29     25.43 o
  11   3   1       10.19       31.83     12.77 o
  13   3   1      130.70       98.45     20.88 o
  15   3   1      101.58       98.52     20.29 o
  17   3   1     1788.14     1697.37    110.76 o
  19   3   1       31.44       34.80     18.85 o
  21   3   1       21.95       59.61     23.80 o
 -22   4   1       67.71       30.67     24.01 o
 -20   4   1      134.32      134.39     26.60 o
 -18   4   1      641.69      549.62     71.06 o
 -16   4   1       73.13       66.38     34.93 o
 -14   4   1        0.64        8.41     11.47 o
 -12   4   1     4366.89     4121.23     38.88 o
 -10   4   1      338.83      303.56     20.90 o
  -8   4   1    20016.76    20832.89    237.79 o
  -6   4   1     8592.99    11049.70    295.40 o
  -4   4   1     5226.22     5150.19     55.19 o
  -2   4   1    17475.39    21704.25    223.32 o
   0   4   1    21028.49    25796.46    175.43 o
   2   4   1     2240.85     1830.95     27.71 o
   4   4   1     1611.62     1439.95     46.98 o
   6   4   1     1581.19     1533.39     22.57 o
   8   4   1     6897.07     7726.34     63.21 o
  10   4   1     1961.26     1699.86     38.36 o
  12   4   1      495.74      428.35     15.31 o
  14   4   1     2878.58     2759.05     59.87 o
  16   4   1     2043.24     2030.64     77.00 o
  18   4   1       75.19       62.71     24.08 o
  20   4   1      517.41      479.09     43.59 o
 -21   5   1     1075.48     1188.71     65.33 o
 -19   5   1        7.71       53.53     24.31 o
 -17   5   1      786.84      819.35     72.52 o
 -15   5   1     6683.58     6460.48    102.50 o
 -13   5   1     2931.32     2630.70    107.25 o
 -11   5   1      190.16      159.36     14.66 o
  -9   5   1     5048.27     5113.57    119.62 o
  -7   5   1       15.05       90.33     23.04 o
  -5   5   1     3900.32     4954.58     55.32 o
  -3   5   1     2558.09     2614.14     24.47 o
  -1   5   1      247.72      112.95     10.41 o
   1   5   1     1373.85     1536.08     13.42 o
   3   5   1     3215.01     4183.55     34.98 o
   5   5   1       57.85      183.04     13.42 o
   7   5   1    14629.63    16462.06    187.20 o
   9   5   1     1794.67     1785.52     16.65 o
  11   5   1       64.77       68.20     11.27 o
  13   5   1     1575.21     1299.05     35.99 o
  15   5   1      636.01      561.05     21.30 o
  17   5   1       41.24       36.94     13.80 o
  19   5   1      416.36      398.50     37.33 o
  21   5   1      479.45      421.44     28.25 o
 -20   6   1     2356.60     2310.80     71.34 o
 -18   6   1      141.92      155.90     27.89 o
 -16   6   1      678.34      606.76     83.47 o
 -14   6   1      232.73      195.19     35.22 o
 -12   6   1     3358.20     3094.19    108.15 o
 -10   6   1     3002.70     2889.97    145.00 o
  -8   6   1      380.58      335.55     19.61 o
  -6   6   1       10.69      132.07     17.32 o
  -4   6   1     1174.46      944.48     23.70 o
  -2   6   1     6429.45     7417.28     90.62 o
   0   6   1    73427.89    87162.71    539.77 o
   2   6   1       18.83       95.75      8.52 o
   4   6   1      163.51      337.73     21.07 o
   6   6   1      320.75      228.17     15.21 o
   8   6   1     8549.97     8955.57    113.15 o
  10   6   1      610.90      530.45     32.79 o
  12   6   1       46.27       35.21     11.65 o
  14   6   1       18.63       28.36     19.91 o
  16   6   1     5522.86     5502.49     83.44 o
  18   6   1     1312.04     1404.10     83.31 o
  20   6   1      121.43       98.81     27.42 o
 -21   7   1     2766.82     2852.64    122.28 o
 -19   7   1      969.62      783.66     32.76 o
 -17   7   1       26.06       26.69     21.26 o
 -15   7   1       63.69       24.93     15.30 o
 -13   7   1     1588.39     1585.94     71.11 o
 -11   7   1     2114.12     2268.35     48.82 o
  -9   7   1    20227.66    21650.78    288.11 o
  -7   7   1     2761.84     2600.76    140.37 o
  -5   7   1    12085.39    11371.15     87.73 o
  -3   7   1       12.66       16.72      6.95 o
  -1   7   1    53742.59    62291.34    534.57 o
   1   7   1     4208.91     4036.67     31.36 o
   3   7   1        6.96      142.35     13.56 o
   5   7   1     3825.58     3222.40     31.73 o
   7   7   1     6843.88     6966.36     81.14 o
   9   7   1    17302.91    18030.35    219.56 o
  11   7   1      677.74      654.60     23.39 o
  13   7   1     3389.77     3187.85    101.44 o
  15   7   1     4193.10     4028.43    138.08 o
  17   7   1     1669.77     1701.39    109.21 o
  19   7   1     1854.23     1717.58     78.00 o
 -20   8   1     1786.09     1762.67    120.47 o
 -18   8   1     3022.29     3108.24    158.50 o
 -16   8   1     1977.94     1892.72     53.39 o
 -14   8   1     1655.28     1613.66     54.49 o
 -12   8   1    12066.14    11878.69    184.68 o
 -10   8   1     9836.39     9806.68    146.10 o
  -8   8   1     4454.95     4505.14    121.06 o
  -6   8   1     2551.73     2268.30     53.96 o
  -4   8   1     5726.41     6334.55     47.29 o
  -2   8   1     5939.55     6621.06     74.23 o
   0   8   1   113642.24   139933.83   1318.97 o
   2   8   1      318.95      334.51     12.09 o
   4   8   1      329.48      243.41     17.38 o
   6   8   1     5484.20     5715.94    153.59 o
   8   8   1    15831.79    16530.60    167.23 o
  10   8   1     6421.62     6430.75     65.29 o
  12   8   1      959.65      826.75     28.17 o
  14   8   1      991.41     1065.24     66.20 o
  16   8   1     2138.18     1972.89     75.13 o
  18   8   1     4033.05     4300.16    155.53 o
  20   8   1        1.32       70.67     33.45 o
 -19   9   1     1409.68     1368.69     59.88 o
 -17   9   1       60.90       70.89     17.71 o
 -15   9   1        8.13       20.31     16.88 o
 -13   9   1       41.84       53.13     18.88 o
 -11   9   1     2257.44     2249.21     94.23 o
  -9   9   1     1566.07     1700.52     61.81 o
  -7   9   1        7.01       11.50     11.42 o
  -5   9   1      873.10     1166.59     19.08 o
  -3   9   1     4956.65     5671.41     56.49 o
  -1   9   1     3726.36     3539.67     43.54 o
   1   9   1      591.68      377.79     14.54 o
   3   9   1     6762.89     7055.26     45.46 o
   5   9   1      209.37      141.85     15.26 o
   7   9   1    12816.35    12808.57    133.95 o
   9   9   1    18094.48    19286.67    350.62 o
  11   9   1      752.94      649.19     29.97 o
  13   9   1      954.83      818.91     30.53 o
  15   9   1      811.26      741.99     39.20 o
  17   9   1     7691.73     8735.59    260.13 o
  19   9   1     1079.73     1129.77     54.72 o
 -20  10   1      937.35      934.56    112.55 o
 -18  10   1     1387.99     1325.96     43.77 o
 -16  10   1       94.10       96.01     22.60 o
 -14  10   1      744.19      801.03     66.18 o
 -12  10   1     1563.58     1512.99     48.23 o
 -10  10   1     1128.33      985.00     63.62 o
  -8  10   1     1516.98     1249.34     60.29 o
  -6  10   1      148.89      207.63     23.37 o
  -4  10   1       61.79      114.53     12.34 o
  -2  10   1    13603.84    13508.97    157.38 o
   0  10   1    23694.20    25235.45    142.05 o
   2  10   1     1197.22     1058.93     20.75 o
   4  10   1     6237.83     6968.06     49.54 o
   6  10   1     1288.27     1201.47     37.28 o
   8  10   1     2728.94     2728.52     53.91 o
  10  10   1    10147.96    10574.62    194.09 o
  12  10   1     3905.68     3951.47     47.73 o
  14  10   1      748.51      856.43     27.00 o
  16  10   1     4981.36     5177.22    312.92 o
  18  10   1     5393.75     5725.13    353.84 o
 -19  11   1      555.26      540.68     50.14 o
 -17  11   1        9.34       36.67     21.54 o
 -15  11   1      406.09      353.34     29.86 o
 -13  11   1       47.50       72.04     22.32 o
 -11  11   1     7056.78     7191.76    118.41 o
  -9  11   1     1076.94     1041.77     51.82 o
  -7  11   1     3156.22     3194.93     75.95 o
  -5  11   1      259.65      260.76     15.73 o
  -3  11   1        6.82       23.09      9.77 o
  -1  11   1     4891.58     5051.82     86.87 o
   1  11   1     8620.54     9141.64    168.55 o
   3  11   1    11542.05    12494.42    118.16 o
   5  11   1     1357.08     1325.62     49.59 o
   7  11   1     6177.65     6399.84    135.38 o
   9  11   1    12746.62    13105.86    154.99 o
  11  11   1      423.25      378.19     28.94 o
  13  11   1     1118.35     1018.77     50.52 o
  15  11   1       20.16       21.54     24.34 o
  17  11   1     2808.92     2909.49    174.69 o
 -18  12   1     1560.12     1660.49     62.21 o
 -16  12   1       19.12       13.31     21.87 o
 -14  12   1     3123.07     3243.97     53.78 o
 -12  12   1     1116.56     1093.49     34.94 o
 -10  12   1     8422.64     8646.69     93.58 o
  -8  12   1      397.57      465.84     29.43 o
  -6  12   1     1324.14     1490.56     37.86 o
  -4  12   1       23.81       42.32     13.94 o
  -2  12   1    16242.86    17913.05    169.01 o
   0  12   1    30169.88    32929.42    369.33 o
   2  12   1      818.82      904.88     27.06 o
   4  12   1       72.17       73.11     14.40 o
   6  12   1     1480.74     1662.14     61.00 o
   8  12   1     6847.44     6948.50    102.57 o
  10  12   1     3569.15     3694.36     54.47 o
  12  12   1     1392.43     1191.87     46.94 o
  14  12   1      607.29      542.67     67.30 o
  16  12   1     1645.81     1727.45     80.52 o
  18  12   1      751.03      696.14     50.11 o
 -17  13   1      151.26      167.35     41.20 o
 -15  13   1     1985.91     1789.23     58.02 o
 -13  13   1     1224.93     1330.64     26.91 o
 -11  13   1      792.59      729.87     64.13 o
  -9  13   1     3895.55     3941.86     70.35 o
  -7  13   1     1570.16     1579.69     41.96 o
  -5  13   1       55.08       64.09     15.31 o
  -3  13   1      560.20      301.83     19.07 o
  -1  13   1     4064.78     3787.87     35.91 o
   1  13   1     3095.93     2939.03     48.14 o
   3  13   1     3578.92     3772.40     54.34 o
   5  13   1     1001.58     1133.44     30.56 o
   7  13   1     4413.68     4627.14     62.45 o
   9  13   1    10579.23    11263.60    140.31 o
  11  13   1       30.92       14.14     19.00 o
  13  13   1      970.33      830.85     54.95 o
  15  13   1        7.21       58.70     60.65 o
  17  13   1     2355.03     2502.85    336.46 o
 -16  14   1       67.63       48.09     25.43 o
 -14  14   1      162.44      149.83     44.89 o
 -12  14   1     4267.85     4301.06     78.17 o
 -10  14   1     1821.00     1733.26     48.04 o
  -8  14   1      581.06      557.79     29.40 o
  -6  14   1      594.94      587.16     27.00 o
  -4  14   1      125.85      219.76     17.12 o
  -2  14   1    10784.06    11595.50    160.04 o
   0  14   1    12321.29    13253.79    116.66 o
   2  14   1     3010.91     2996.25     68.92 o
   4  14   1     4327.92     4109.81     56.24 o
   6  14   1     2322.06     2466.31     35.46 o
   8  14   1     3364.59     3564.85     77.20 o
  10  14   1      354.38      405.83     79.87 o
  12  14   1      271.56      319.29     40.56 o
  14  14   1       35.43       38.53     24.30 o
  16  14   1     3427.37     3574.86    178.00 o
 -15  15   1     1159.70     1057.04    116.96 o
 -13  15   1      195.26      218.46     30.64 o
 -11  15   1      529.28      526.16     46.03 o
  -9  15   1      508.33      479.27     27.02 o
  -7  15   1      672.73      670.83     27.37 o
  -5  15   1     3736.42     3385.54     47.78 o
  -3  15   1      177.41      202.90     18.22 o
  -1  15   1      222.26      297.80     24.10 o
   1  15   1       75.56       82.37     18.94 o
   3  15   1     1135.30      966.90     25.66 o
   5  15   1        9.34       25.81     14.11 o
   7  15   1     6231.67     6676.92    183.29 o
   9  15   1     3405.31     3523.81     73.94 o
  11  15   1     1494.32     1472.55     55.22 o
  13  15   1      251.25      201.81     27.76 o
  15  15   1      635.70      536.60     45.05 o
 -14  16   1      483.52      474.97     43.92 o
 -12  16   1     4944.74     5319.72    151.75 o
 -10  16   1     1543.31     1574.19     99.05 o
  -8  16   1     1131.15     1017.29     51.47 o
  -6  16   1      113.53      155.58     22.30 o
  -4  16   1      267.34      227.73     31.24 o
  -2  16   1     5653.82     5321.37     72.50 o
   0  16   1    10035.31    10129.95    121.33 o
   2  16   1     2036.92     1786.30     29.73 o
   4  16   1      124.31      115.84     22.88 o
   6  16   1     3845.39     4208.01     81.29 o
   8  16   1     1648.68     1755.66     58.19 o
  10  16   1     2916.67     2877.66     64.93 o
  12  16   1       11.02       16.32     22.18 o
  14  16   1      803.13      723.81     43.73 o
 -13  17   1      252.90      231.34     40.99 o
 -11  17   1     4816.58     5034.65    118.13 o
  -9  17   1     2171.02     1957.72     69.78 o
  -7  17   1     2030.05     1983.65     61.24 o
  -5  17   1     2794.52     2693.42     36.43 o
  -3  17   1      143.98      116.03     24.69 o
  -1  17   1     6677.89     6572.17    107.40 o
   1  17   1     2268.60     2100.53     32.58 o
   3  17   1       22.73       53.63     25.41 o
   5  17   1     1883.13     1928.20     42.40 o
   7  17   1     3571.29     3574.25     98.67 o
   9  17   1     2924.56     2973.63    140.11 o
  11  17   1      194.57      156.99     30.41 o
 -12  18   1     1288.35     1201.92     77.41 o
 -10  18   1     1243.40     1301.62     59.59 o
  -8  18   1      451.78      316.33     30.08 o
  -6  18   1      445.46      572.91     41.50 o
  -4  18   1      550.95      432.63     30.67 o
  -2  18   1     3630.17     3607.55     50.97 o
   0  18   1     8111.62     8280.36    127.97 o
   2  18   1      138.34      114.70     28.31 o
   4  18   1      299.01      286.40     30.11 o
   6  18   1      449.67      421.11     33.54 o
   8  18   1      215.13      205.02     37.16 o
  10  18   1     1189.69     1196.07     54.24 o
  -9  19   1       34.09       61.27     30.33 o
  -7  19   1       56.28       80.80     30.82 o
  -5  19   1      155.08      123.65     30.12 o
  -3  19   1      525.99      435.88     33.51 o
  -1  19   1        4.02       40.97     20.38 o
   1  19   1      104.76      172.76     29.55 o
   3  19   1     1186.23     1200.96     35.88 o
   5  19   1      564.45      608.11     56.77 o
   7  19   1      603.17      611.54     49.48 o
   9  19   1      600.88      515.02     47.24 o
  -6  20   1      755.44      837.88     39.32 o
  -4  20   1       28.36       36.02     20.32 o
  -2  20   1      706.12      692.17     36.73 o
   0  20   1     3107.86     3358.83     92.79 o
   2  20   1       91.28       80.26     23.35 o
   4  20   1       61.36       69.38     21.59 o
   6  20   1      246.67      296.96     34.80 o
  -1  21   1      483.12      454.93     45.05 o
   1  21   1        2.50       14.98     19.22 o
 -22   0   2     3022.80     3226.17    237.83 o
 -20   0   2     5158.99     4891.24    124.05 o
 -18   0   2     4294.20     4339.17    147.06 o
 -16   0   2    15041.63    15418.71    327.43 o
 -14   0   2     8809.89     8894.03    143.71 o
 -12   0   2    80951.63    88503.59    719.68 o
 -10   0   2    24022.24    27155.83    145.70 o
  -8   0   2    17504.73    17908.84    121.29 o
  -6   0   2   280304.22   290695.81    596.67 o
  -4   0   2    91911.23   120887.30    573.04 o
   2   0   2    28942.81    31219.12    621.33 o
   4   0   2     2710.46     1893.53     51.07 o
   6   0   2     8073.13     8392.34     41.40 o
   8   0   2     2030.70     2702.82     29.27 o
  10   0   2    12035.79    10720.75    242.24 o
  12   0   2     5529.28     5624.94    143.87 o
  14   0   2     4299.58     4300.67     82.85 o
  16   0   2     7278.34     7324.70     81.33 o
  18   0   2     1678.56     1716.48     82.38 o
  20   0   2     1436.01     1515.91     92.49 o
 -23   1   2     1129.15     1127.83     63.09 o
 -21   1   2     2111.86     2402.03    122.68 o
 -19   1   2      139.61       98.98     87.65 o
 -17   1   2      209.49      209.42     44.78 o
 -15   1   2     3068.94     2682.05     41.86 o
 -13   1   2    25504.81    26972.34    280.46 o
 -11   1   2      676.13      626.42     49.04 o
  -9   1   2     7336.25     8316.14     82.65 o
  -7   1   2    24026.73    19126.66    296.36 o
  -5   1   2    77611.26    83629.49    700.01 o
  -3   1   2    56700.67    49243.59    486.57 o
   1   1   2     6539.36     8385.37     36.69 o
   3   1   2    14432.25    13709.25    112.81 o
   5   1   2    56417.75    58363.43    529.16 o
   7   1   2     9934.15    13423.59     84.29 o
   9   1   2    12908.18    13616.17    132.20 o
  11   1   2     5183.25     4997.84    102.95 o
  13   1   2     7304.52     7328.08     55.12 o
  15   1   2    10303.57    10521.96    146.78 o
  17   1   2     6599.31     6932.04    406.05 o
  19   1   2        6.54      145.53     39.31 o
  21   1   2      390.94      484.46     39.46 o
 -22   2   2      673.24      698.24    106.03 o
 -20   2   2      134.35      194.11     36.97 o
 -18   2   2      937.54      948.28     80.61 o
 -16   2   2      240.71      308.62    119.84 o
 -14   2   2      127.07      142.33     25.67 o
 -12   2   2    12381.05    11488.95     90.84 o
 -10   2   2    21232.81    22370.45    189.00 o
  -8   2   2     2406.23     3008.18     24.44 o
  -6   2   2     4604.30     8838.64     85.43 o
  -4   2   2     9452.80     5736.51    108.51 o
  -2   2   2      261.50       39.23      6.81 o
   0   2   2    43056.92    41914.27    463.75 o
   2   2   2      149.64      222.20     18.92 o
   4   2   2      658.73      229.29     49.54 o
   6   2   2    13117.41    13241.61    196.12 o
   8   2   2       98.86      336.98     31.15 o
  10   2   2    10179.61     9332.54     75.99 o
  12   2   2     1455.93     1503.65     34.43 o
  14   2   2      278.40      288.61     21.03 o
  16   2   2    17056.13    17263.71    121.32 o
  18   2   2     1459.29     1560.93     43.47 o
  20   2   2      999.04     1168.03     92.07 o
 -21   3   2      549.67      474.63     41.03 o
 -19   3   2       67.38      120.06     48.89 o
 -17   3   2       36.79       90.95     36.76 o
 -15   3   2     5283.82     4893.51    123.52 o
 -13   3   2     4408.85     4128.19     34.76 o
 -11   3   2     7397.65     7423.01     37.95 o
  -9   3   2     9098.57     9000.37     73.01 o
  -7   3   2    15874.55    12655.06    350.98 o
  -5   3   2     1043.53     1121.51     37.54 o
  -3   3   2     1827.44     4364.21     34.07 o
  -1   3   2    33871.69    40913.22    192.87 o
   1   3   2    21418.66    21386.71    247.20 o
   3   3   2    30256.93    36265.52    544.76 o
   5   3   2    10950.75     8966.22    111.49 o
   7   3   2    18942.56    22087.44    112.02 o
   9   3   2     8429.90     9039.65    122.01 o
  11   3   2     1731.90     1658.01     44.98 o
  13   3   2     1955.96     1889.23     35.35 o
  15   3   2     7852.65     7719.56    116.00 o
  17   3   2     8328.87     8508.80    156.05 o
  19   3   2        3.19       29.53     18.38 o
  21   3   2        8.42       57.50     28.14 o
 -22   4   2     1852.17     1963.72    119.86 o
 -20   4   2      189.23      166.37     27.50 o
 -18   4   2     6381.31     6223.23    166.16 o
 -16   4   2     1569.62     1341.30     57.04 o
 -14   4   2     7873.91     7530.40     83.32 o
 -12   4   2    19996.75    19647.62    194.49 o
 -10   4   2      187.57      131.79     24.81 o
  -8   4   2     5487.64     4946.66    200.01 o
  -6   4   2     3011.67     1541.91     57.68 o
  -4   4   2     1921.12     3978.19     80.50 o
  -2   4   2    27929.39    34479.88    248.15 o
   0   4   2    95859.35   102289.23   1296.97 o
   2   4   2    54271.11    59802.47    719.54 o
   4   4   2     4980.99     3556.53     51.33 o
   6   4   2       18.26       32.67      9.74 o
   8   4   2     1987.62     2547.92     48.91 o
  10   4   2     1563.52     1143.08     29.95 o
  12   4   2       47.64       88.37     13.59 o
  14   4   2     1614.80     1528.16     33.36 o
  16   4   2    19072.37    19993.72    223.90 o
  18   4   2      113.29      109.60     22.52 o
  20   4   2     1936.85     1927.45     57.73 o
 -21   5   2       16.48       49.27     27.63 o
 -19   5   2      175.51      174.12     33.92 o
 -17   5   2      586.65      600.25     58.81 o
 -15   5   2     4033.68     3681.96    109.34 o
 -13   5   2     3020.04     2991.70    125.99 o
 -11   5   2     5014.53     4654.88    181.96 o
  -9   5   2     3897.19     3731.64    137.51 o
  -7   5   2     4433.83     2966.57     37.51 o
  -5   5   2     1619.63     2158.46     24.93 o
  -3   5   2      390.14     1213.17     20.36 o
  -1   5   2     8068.74     6982.54     64.60 o
   1   5   2     3818.27     3489.38     63.17 o
   3   5   2    12442.71    13683.42    162.18 o
   5   5   2    20921.77    19498.83    181.29 o
   7   5   2     9068.83    10324.25     99.35 o
   9   5   2     6863.52     6968.38     77.64 o
  11   5   2       30.46       22.00      8.30 o
  13   5   2     3750.17     3502.51     45.70 o
  15   5   2     1003.59      845.60     45.74 o
  17   5   2     4847.14     5267.20     84.26 o
  19   5   2      918.97      811.53     29.32 o
 -22   6   2      795.29      780.77    101.13 o
 -20   6   2      242.16      203.03     45.16 o
 -18   6   2     3592.43     3244.67     61.09 o
 -16   6   2        6.78       15.49     15.29 o
 -14   6   2      638.97      610.35     30.50 o
 -12   6   2    25617.80    27155.82    375.89 o
 -10   6   2      403.38      347.00     27.61 o
  -8   6   2       23.84       25.02     13.54 o
  -6   6   2      353.55       86.31     14.41 o
  -4   6   2     1089.85     1566.61     22.81 o
  -2   6   2    26909.97    30517.48    439.89 o
   0   6   2    36602.33    37138.82    184.82 o
   2   6   2       29.79       22.95      8.47 o
   4   6   2     4278.14     6111.52     53.49 o
   6   6   2    13397.83    13709.73     35.75 o
   8   6   2      550.37      478.28     23.34 o
  10   6   2     2470.38     2106.42     43.56 o
  12   6   2     1287.81     1109.64     35.47 o
  14   6   2      168.17      191.82     27.21 o
  16   6   2     6992.45     7224.85    187.64 o
  18   6   2      303.77      296.35     38.50 o
  20   6   2      944.32      888.60     56.04 o
 -21   7   2      134.86      129.01     32.26 o
 -19   7   2     1494.02     1277.53     85.23 o
 -17   7   2      109.58       67.48     18.17 o
 -15   7   2     2945.16     2748.45    153.29 o
 -13   7   2    18376.68    18629.63    325.28 o
 -11   7   2     3936.72     3680.48     81.84 o
  -9   7   2     1867.57     2118.03     38.17 o
  -7   7   2    16274.12    14904.65    401.52 o
  -5   7   2      633.85      553.39     21.31 o
  -3   7   2    10556.90    13111.70     69.91 o
  -1   7   2    26447.74    25307.10    205.90 o
   1   7   2      272.45      222.39     10.95 o
   3   7   2     4850.64     4707.63     33.75 o
   5   7   2     9275.46     7806.06    113.94 o
   7   7   2     6048.21     7797.22     95.47 o
   9   7   2     2991.41     3176.55     21.73 o
  11   7   2     3726.26     3769.64     83.92 o
  13   7   2     2421.79     2333.58     93.32 o
  15   7   2     2123.37     2075.81    119.71 o
  17   7   2     7951.26     8468.50    149.65 o
  19   7   2      682.92      628.02    117.53 o
 -20   8   2        0.34       45.79     23.85 o
 -18   8   2     1495.99     1571.85     44.48 o
 -16   8   2      137.06      197.12     59.73 o
 -14   8   2       73.53      101.08     28.33 o
 -12   8   2    15297.98    15120.26    378.30 o
 -10   8   2       58.93      100.41     24.54 o
  -8   8   2      483.10      474.33     31.78 o
  -6   8   2     4568.67     3852.77     34.24 o
  -4   8   2     1204.40     1730.49     18.80 o
  -2   8   2    27064.13    30668.23    132.18 o
   0   8   2     9951.57     9422.64    113.54 o
   2   8   2     2810.48     3640.21     30.96 o
   4   8   2     5620.24     6996.35     60.87 o
   6   8   2    13484.78    14655.55     86.84 o
   8   8   2      193.24      236.92     13.01 o
  10   8   2     5643.04     5386.90     39.84 o
  12   8   2      255.00      211.47     21.32 o
  14   8   2       13.12       22.28     13.48 o
  16   8   2     4093.30     4212.17     49.84 o
  18   8   2      469.43      488.00     48.18 o
 -21   9   2      461.21      447.93     38.39 o
 -19   9   2      312.65      311.61     52.04 o
 -17   9   2       44.61       35.40     25.15 o
 -15   9   2     2705.13     2679.88     50.02 o
 -13   9   2     1303.54     1202.58     62.04 o
 -11   9   2     1759.70     1771.51     72.38 o
  -9   9   2     4076.92     3799.10    152.11 o
  -7   9   2     1377.29     1046.81     10.79 o
  -5   9   2       71.75       33.53     10.18 o
  -3   9   2     1189.05      901.71     18.06 o
  -1   9   2     6733.49     5986.05     26.68 o
   1   9   2       30.73       68.97     12.22 o
   3   9   2     1864.30     2009.43     22.70 o
   5   9   2     7250.77     6630.20     29.89 o
   7   9   2      334.01      334.57     22.82 o
   9   9   2     2692.49     2582.76     86.30 o
  11   9   2      270.62      221.58     18.76 o
  13   9   2     1006.02     1044.12     28.35 o
  15   9   2      111.21      123.15     41.95 o
  17   9   2     2695.07     3039.07     65.29 o
  19   9   2      762.02      766.08     45.95 o
 -20  10   2       46.47       42.28     23.85 o
 -18  10   2     2174.98     2127.74     43.93 o
 -16  10   2       65.06       47.39     20.46 o
 -14  10   2      991.41      902.28     40.45 o
 -12  10   2     2259.59     2239.74    100.50 o
 -10  10   2       14.12       18.71     16.21 o
  -8  10   2     2124.31     2066.79     52.04 o
  -6  10   2     5547.17     5005.52    159.46 o
  -4  10   2     4298.44     4235.43     33.95 o
  -2  10   2     1999.50     1951.61     24.81 o
   0  10   2     7253.45     7065.31     61.98 o
   2  10   2     6239.76     5919.09     29.77 o
   4  10   2     3500.32     3321.13     44.23 o
   6  10   2       12.32       32.72     11.43 o
   8  10   2      433.99      378.52     25.11 o
  10  10   2     3156.77     3225.96     61.80 o
  12  10   2       29.30       45.48     19.79 o
  14  10   2       36.50       43.61     33.24 o
  16  10   2     2277.02     2391.49     90.35 o
  18  10   2      142.85      142.69     38.40 o
 -19  11   2      526.42      519.77     37.84 o
 -17  11   2        4.49       30.32     21.07 o
 -15  11   2        0.15       22.61     16.16 o
 -13  11   2      274.27      213.75     22.67 o
 -11  11   2     6101.68     6106.27     70.75 o
  -9  11   2     8653.78     8623.63    144.56 o
  -7  11   2    10962.14    10619.92    113.68 o
  -5  11   2       63.57       89.88     12.15 o
  -3  11   2      150.46       99.56     11.48 o
  -1  11   2       11.88       32.93     11.77 o
   1  11   2     2720.48     2753.03     70.59 o
   3  11   2     4256.55     4408.81     28.40 o
   5  11   2    14231.02    14636.82    124.35 o
   7  11   2     3356.92     3145.16     73.73 o
   9  11   2     5071.32     4890.56     61.02 o
  11  11   2     1124.46     1226.42     50.74 o
  13  11   2      195.05      178.16     34.95 o
  15  11   2      563.11      475.04     37.18 o
  17  11   2     1000.27      933.26     51.13 o
 -18  12   2     1118.11     1214.65    106.97 o
 -16  12   2       33.83       45.06     22.21 o
 -14  12   2        4.11       26.29     19.51 o
 -12  12   2      909.66      956.07     43.22 o
 -10  12   2      469.23      421.63     51.42 o
  -8  12   2      240.46      258.05     30.43 o
  -6  12   2     6318.20     6346.79    120.72 o
  -4  12   2     1263.72     1190.13     23.29 o
  -2  12   2      339.85      228.19     17.17 o
   0  12   2     4041.80     4050.71     43.31 o
   2  12   2     2374.39     2325.90     48.92 o
   4  12   2     4584.43     4457.11     44.19 o
   6  12   2      234.59      223.57     18.89 o
   8  12   2     1217.90     1221.30     30.10 o
  10  12   2     1207.03      978.16     56.33 o
  12  12   2       69.69       73.11     30.65 o
  14  12   2      292.23      303.41     37.86 o
  16  12   2      404.70      459.91     41.25 o
 -17  13   2       62.56       62.88     51.06 o
 -15  13   2      209.39      188.96     25.21 o
 -13  13   2       99.79       99.23     24.23 o
 -11  13   2       21.56       41.93     22.13 o
  -9  13   2     1487.19     1442.81     42.76 o
  -7  13   2     3219.58     3313.38     85.39 o
  -5  13   2      102.51       87.28     17.29 o
  -3  13   2     3657.69     3553.47     49.57 o
  -1  13   2      242.95      251.55     21.86 o
   1  13   2       43.37       80.91     19.58 o
   3  13   2       26.34       27.71      9.65 o
   5  13   2     1921.13     1923.42     29.41 o
   7  13   2     4820.84     4966.05     75.06 o
   9  13   2      830.52      906.88     51.32 o
  11  13   2      338.40      323.31     41.18 o
  13  13   2     1154.89     1068.16     44.54 o
  15  13   2      843.39      793.77     97.33 o
 -16  14   2       61.20       72.76     28.42 o
 -14  14   2      727.33      686.47     32.72 o
 -12  14   2      169.64      198.44     28.31 o
 -10  14   2     2041.03     2232.95     44.98 o
  -8  14   2       28.49       39.38     19.96 o
  -6  14   2     3589.98     3569.62     52.15 o
  -4  14   2     1661.73     1702.13     49.18 o
  -2  14   2     1418.80     1293.76     27.89 o
   0  14   2       74.83       69.72     17.71 o
   2  14   2      107.50       86.18     15.46 o
   4  14   2      936.22      890.45     27.02 o
   6  14   2      386.56      364.79     35.12 o
   8  14   2     4098.92     4398.29     76.86 o
  10  14   2      199.87      117.47     23.62 o
  12  14   2      181.55      154.19     27.69 o
  14  14   2     1093.45     1088.17     50.43 o
 -15  15   2     1032.83     1159.30     58.27 o
 -13  15   2       98.93      104.86     42.03 o
 -11  15   2      952.46      935.04     37.54 o
  -9  15   2      132.67      142.46     24.08 o
  -7  15   2      575.38      627.78     30.97 o
  -5  15   2     1874.04     1806.95     43.19 o
  -3  15   2     7857.90     7823.77     81.97 o
  -1  15   2      788.86      812.83     25.42 o
   1  15   2     1099.81     1095.99     27.98 o
   3  15   2     1438.19     1335.98     29.37 o
   5  15   2        1.50       30.84     21.91 o
   7  15   2     1309.12     1351.69    103.70 o
   9  15   2      872.54      911.22     48.47 o
  11  15   2     3113.10     3280.22     73.46 o
  13  15   2       22.08       37.06     30.17 o
 -14  16   2      583.52      593.65     55.11 o
 -12  16   2       50.60      140.45     46.06 o
 -10  16   2     2224.49     2302.28     63.27 o
  -8  16   2      166.08      124.80     19.66 o
  -6  16   2     1047.90     1023.79     32.41 o
  -4  16   2     3515.14     3535.91     39.53 o
  -2  16   2     1558.60     1453.08     53.49 o
   0  16   2      305.51      255.92     19.51 o
   2  16   2       51.18       62.80     14.83 o
   4  16   2      296.71      259.40     25.96 o
   6  16   2       23.31       81.56     31.53 o
   8  16   2     5086.28     5483.24    124.33 o
  10  16   2      775.05      756.74     63.29 o
  12  16   2      225.16      209.26     36.57 o
 -13  17   2       27.58       28.63     25.77 o
 -11  17   2     1167.52     1180.67     61.19 o
  -9  17   2     1959.59     2032.02     89.23 o
  -7  17   2      199.53      216.18     27.54 o
  -5  17   2      471.33      442.55     30.46 o
  -3  17   2     4639.50     4965.56     58.87 o
  -1  17   2      181.62      113.42     20.43 o
   1  17   2      272.55      232.00     31.87 o
   3  17   2       85.43       64.56     23.81 o
   5  17   2       67.46       54.34     20.54 o
   7  17   2     2604.28     2640.20     81.51 o
   9  17   2     2223.95     2259.11     86.38 o
  11  17   2     1024.97     1006.07     49.53 o
 -12  18   2      677.26      692.91     53.43 o
 -10  18   2     1194.83     1173.96     94.20 o
  -8  18   2        0.75        5.61     24.83 o
  -6  18   2      302.93      296.07     24.93 o
  -4  18   2     1912.81     2083.55     36.53 o
  -2  18   2     2162.00     1927.61     40.76 o
   0  18   2      284.59      187.87     21.53 o
   2  18   2      205.72      253.13     28.28 o
   4  18   2       51.71       86.14     28.29 o
   6  18   2      680.65      623.64     63.45 o
   8  18   2     1475.78     1497.68     56.66 o
  10  18   2       28.96       37.49     23.02 o
  -9  19   2      272.22      282.96     52.76 o
  -7  19   2     1258.67     1168.20     50.44 o
  -5  19   2      231.59      253.80     30.84 o
  -3  19   2      681.47      653.07     33.20 o
  -1  19   2        5.15       20.32     17.06 o
   1  19   2       14.61       57.70     24.16 o
   3  19   2        4.15       21.88     17.21 o
   5  19   2       30.13       44.98     21.44 o
   7  19   2     2089.34     1950.59    112.37 o
  -6  20   2      147.53      102.74     32.75 o
  -4  20   2     2121.31     2276.19     44.71 o
  -2  20   2     1704.18     1580.96     42.54 o
   0  20   2       92.36      100.94     28.20 o
   2  20   2      285.33      311.27     28.31 o
   4  20   2      172.36      201.92     35.24 o
   6  20   2      420.53      309.26     29.03 o
  -1  21   2      142.02      163.98     32.86 o
 -23   1   3      344.63      222.28     39.23 o
 -21   1   3     1682.49     1574.57     68.14 o
 -19   1   3      108.50      119.46     54.64 o
 -17   1   3     1010.78     1122.02    121.21 o
 -15   1   3       45.43       58.93     18.88 o
 -13   1   3     1159.93     1052.03     30.96 o
 -11   1   3     2398.82     2332.22     70.60 o
  -9   1   3       15.95       21.93     11.00 o
  -7   1   3     1048.53     1215.16     94.87 o
  -5   1   3     1375.98     1415.99     43.30 o
  -3   1   3       12.40       50.62      7.60 o
  -1   1   3        0.44       12.23      4.83 o
   1   1   3      998.73      892.30     27.91 o
   3   1   3     1008.30     1060.26     62.52 o
   5   1   3     2970.07     3064.38     73.29 o
   7   1   3      511.67      458.58     35.94 o
   9   1   3       45.65       50.62     14.29 o
  11   1   3       60.91      106.64     36.50 o
  13   1   3       49.76       36.84     13.97 o
  15   1   3      235.88      215.63     22.86 o
  17   1   3      154.39      231.64     43.91 o
  19   1   3       46.53      152.43     37.88 o
 -22   2   3        6.68       76.24     34.48 o
 -20   2   3       14.59       41.72     31.67 o
 -18   2   3       39.28       68.90     22.30 o
 -16   2   3      559.01      569.92     96.55 o
 -14   2   3       41.01       60.92     26.35 o
 -12   2   3      573.35      596.52     94.59 o
 -10   2   3     4338.46     4141.28    124.43 o
  -8   2   3        4.54       28.26     28.20 o
  -6   2   3       47.19       31.04     18.09 o
  -4   2   3      849.48     1146.23     62.28 o
  -2   2   3     1344.33     1315.69     13.58 o
   0   2   3      201.40       93.70      8.87 o
   2   2   3       72.49       60.64     13.42 o
   4   2   3      138.11      209.27     57.97 o
   6   2   3     5947.09     6587.97     59.11 o
   8   2   3     1039.00     1063.91     51.79 o
  10   2   3       98.04       99.88     35.74 o
  12   2   3        7.47       27.21     13.51 o
  14   2   3      137.23      154.15     17.09 o
  16   2   3     2446.98     2474.64     43.97 o
  18   2   3       23.57       34.82     18.38 o
  20   2   3      205.79      212.21     45.00 o
 -23   3   3       29.73       61.52     27.77 o
 -21   3   3       68.06       64.29     29.12 o
 -19   3   3      859.37      866.16     62.07 o
 -17   3   3        1.57       27.74     22.75 o
 -15   3   3      291.10      260.61     44.30 o
 -13   3   3     4885.71     4677.20     52.79 o
 -11   3   3     4122.24     4265.48     52.97 o
  -9   3   3    12054.91    11395.39    241.19 o
  -7   3   3      373.94      609.52     59.15 o
  -5   3   3     9755.69    10574.83    130.13 o
  -3   3   3     1319.27     1967.70     28.26 o
  -1   3   3     1020.48     1283.57     25.32 o
   1   3   3     1611.58     2107.93     45.33 o
   3   3   3     1003.98      884.45     41.68 o
   5   3   3       73.57      142.64     16.30 o
   7   3   3    22259.13    24193.08    266.65 o
   9   3   3      299.12      304.60     44.29 o
  11   3   3      630.92      762.10     75.98 o
  13   3   3      549.01      489.00     21.60 o
  15   3   3     3619.27     3861.92     47.26 o
  17   3   3      583.38      566.40     37.32 o
  19   3   3       27.63       50.13     22.89 o
 -22   4   3      274.42      298.01     56.09 o
 -20   4   3       45.81       72.10     23.72 o
 -18   4   3     1121.06     1101.44     45.16 o
 -16   4   3       43.77       48.39     26.44 o
 -14   4   3     6577.53     6841.21    287.06 o
 -12   4   3     1009.29      938.28     36.09 o
 -10   4   3     3198.17     3378.33     94.36 o
  -8   4   3     2212.67     1973.96     82.95 o
  -6   4   3      250.45      281.95     40.84 o
  -4   4   3     2686.14     3677.86     34.66 o
  -2   4   3     1452.35     1433.52     22.60 o
   0   4   3      116.31      284.14     15.00 o
   2   4   3       15.87       47.42      9.45 o
   4   4   3     9541.04    11306.61     45.60 o
   6   4   3     9725.82    10449.33    119.37 o
   8   4   3     1455.10     1789.89     36.59 o
  10   4   3      356.21      471.21     33.03 o
  12   4   3      694.27      704.60     29.59 o
  14   4   3        1.30       23.59     17.03 o
  16   4   3     3340.03     3213.90     97.95 o
  18   4   3       53.20       85.26     27.29 o
  20   4   3      445.33      436.38     43.47 o
 -21   5   3      218.05      284.71     49.46 o
 -19   5   3      502.31      520.92     38.10 o
 -17   5   3      104.55       89.14     24.22 o
 -15   5   3       24.31       35.07     19.70 o
 -13   5   3     3355.11     3067.33    140.17 o
 -11   5   3      298.12      273.88     48.39 o
  -9   5   3       18.07       12.72     11.65 o
  -7   5   3      218.04      129.63     24.20 o
  -5   5   3     5846.39     6499.79    102.19 o
  -3   5   3     4774.95     5866.40     33.67 o
  -1   5   3       56.28       35.09      8.03 o
   1   5   3      182.10       34.03      7.67 o
   3   5   3     2085.46     2219.99     40.91 o
   5   5   3        6.09       28.19     11.14 o
   7   5   3    12815.01    14705.79     77.30 o
   9   5   3      835.58      855.11     36.04 o
  11   5   3        5.20       11.27      7.84 o
  13   5   3     3318.95     3303.46     66.59 o
  15   5   3     4757.03     4701.41    150.00 o
  17   5   3      169.16      114.75     18.16 o
  19   5   3      183.54       91.27     20.53 o
 -22   6   3     1504.18     1636.97     60.25 o
 -20   6   3       40.68       87.77     38.85 o
 -18   6   3        7.91       30.95     22.09 o
 -16   6   3      458.33      454.89     42.53 o
 -14   6   3     4219.80     3937.41    129.45 o
 -12   6   3     2664.25     2225.86    125.08 o
 -10   6   3       19.44       41.00     20.31 o
  -8   6   3       97.35       36.28     12.57 o
  -6   6   3     3941.91     3870.67     47.94 o
  -4   6   3     9041.28    10369.08     84.17 o
  -2   6   3     6670.42     7140.50     55.25 o
   0   6   3      559.78      337.04     11.59 o
   2   6   3     1219.84      998.07     21.17 o
   4   6   3       19.51       21.64      8.21 o
   6   6   3     7704.07     8570.40     89.61 o
   8   6   3      979.19      888.64     20.49 o
  10   6   3     1954.76     1803.47     52.07 o
  12   6   3     1794.76     1560.26     39.64 o
  14   6   3     5545.40     5489.24    153.35 o
  16   6   3      973.64      841.85     51.28 o
  18   6   3      494.33      472.81     46.16 o
 -21   7   3     2328.80     2148.30     73.22 o
 -19   7   3       17.43       32.57     22.23 o
 -17   7   3       95.50       73.30     34.82 o
 -15   7   3     1121.55     1123.98     41.38 o
 -13   7   3    12385.81    12663.64    168.52 o
 -11   7   3     6832.20     6285.14    132.33 o
  -9   7   3      240.93      208.16     35.92 o
  -7   7   3    17100.75    17273.14    461.28 o
  -5   7   3    16489.10    19117.20    181.37 o
  -3   7   3      143.61      177.87     12.12 o
  -1   7   3    10965.34    10854.16    151.82 o
   1   7   3     2542.99     3002.69     45.29 o
   3   7   3     2438.80     2342.64     25.06 o
   5   7   3    13338.39    14438.13    122.49 o
   7   7   3     4994.65     5145.94     80.92 o
   9   7   3     3769.82     3496.45     80.04 o
  11   7   3      377.62      464.09     34.61 o
  13   7   3      186.88      180.45     38.99 o
  15   7   3     4949.01     5057.69    189.10 o
  17   7   3     2052.39     1978.70    117.01 o
  19   7   3       58.49       33.03     20.67 o
 -20   8   3     1005.79     1013.54     75.94 o
 -18   8   3       78.72       71.02     21.19 o
 -16   8   3     3144.93     3289.07     51.88 o
 -14   8   3     7219.97     7289.04    103.90 o
 -12   8   3     5572.28     5649.25     94.44 o
 -10   8   3      720.59      648.80     60.91 o
  -8   8   3     1826.84     1676.54     53.77 o
  -6   8   3    12074.92    12255.10    154.17 o
  -4   8   3     6059.74     6751.36     49.39 o
  -2   8   3    15736.66    16029.43     82.59 o
   0   8   3     2239.19     1524.39     20.47 o
   2   8   3     4537.46     4138.05     45.61 o
   4   8   3     4503.45     3972.80     34.26 o
   6   8   3     1209.61     1203.31     34.95 o
   8   8   3     2020.44     1904.61     38.25 o
  10   8   3      195.01      123.84     19.18 o
  12   8   3      471.25      432.24     24.19 o
  14   8   3     2932.87     2799.34     35.92 o
  16   8   3     3919.85     4211.98     58.70 o
  18   8   3        1.12       28.13     19.16 o
 -21   9   3     1376.95     1404.13    109.52 o
 -19   9   3      570.54      546.14     33.84 o
 -17   9   3      701.88      729.62     41.61 o
 -15   9   3        9.89       19.79     17.05 o
 -13   9   3     5569.50     5356.76    122.36 o
 -11   9   3       91.38       83.01     22.19 o
  -9   9   3      471.52      534.75     51.66 o
  -7   9   3     1739.49     1445.42     25.10 o
  -5   9   3     7514.07     7568.46     64.52 o
  -3   9   3     3273.19     3261.95     38.18 o
  -1   9   3     1170.58     1201.94     23.06 o
   1   9   3     1627.84     1326.16     30.54 o
   3   9   3     3808.16     3511.18     38.78 o
   5   9   3    19369.73    20569.79    206.74 o
   7   9   3     5172.63     5297.77     93.21 o
   9   9   3     5023.74     5009.40     75.01 o
  11   9   3      193.07      160.43     15.88 o
  13   9   3      793.83      807.30     37.93 o
  15   9   3     4434.47     4399.43     70.57 o
  17   9   3     1546.64     1710.16     59.54 o
 -20  10   3      325.82      368.28     34.09 o
 -18  10   3      472.82      393.27     35.56 o
 -16  10   3      270.33      282.31     33.06 o
 -14  10   3     2080.67     1975.41     92.56 o
 -12  10   3     9596.78     9777.06    246.83 o
 -10  10   3     4022.48     4145.47    109.43 o
  -8  10   3      304.10      315.35     10.60 o
  -6  10   3     1477.23     1309.86     46.48 o
  -4  10   3     3349.33     3622.69     37.14 o
  -2  10   3     1811.96     1717.63     27.62 o
   0  10   3     1328.95     1022.20     28.22 o
   2  10   3       33.18       26.41     10.14 o
   4  10   3     5233.14     4927.29     26.89 o
   6  10   3     4429.33     4388.48     27.81 o
   8  10   3      953.59      895.73     33.26 o
  10  10   3     3064.79     3020.84     45.05 o
  12  10   3     1227.46     1155.52     34.01 o
  14  10   3     3672.29     3735.32    131.07 o
  16  10   3     7181.70     7465.46    264.45 o
  18  10   3      269.24      249.84     40.52 o
 -19  11   3      428.26      435.43     34.43 o
 -17  11   3      379.52      327.08     28.30 o
 -15  11   3      924.29      934.99     40.50 o
 -13  11   3     4263.69     4399.01     54.49 o
 -11  11   3     3930.95     3922.28     72.34 o
  -9  11   3       51.38       50.22     28.54 o
  -7  11   3     2891.48     2800.07     48.28 o
  -5  11   3     5330.46     5112.83     55.47 o
  -3  11   3     5461.48     5344.98    121.08 o
  -1  11   3      156.31      265.29     18.59 o
   1  11   3      339.75      313.77     28.25 o
   3  11   3     1378.27     1166.72     50.96 o
   5  11   3     6037.03     6253.79     52.90 o
   7  11   3     1678.84     1789.16     39.49 o
   9  11   3     2571.85     2506.03     45.91 o
  11  11   3      235.68      154.88     25.88 o
  13  11   3      166.52      168.42     28.31 o
  15  11   3     4019.95     4180.64    165.61 o
  17  11   3      375.04      373.29     42.58 o
 -18  12   3       22.49       58.90     25.36 o
 -16  12   3      518.57      508.04     34.21 o
 -14  12   3     5851.14     6188.60     76.62 o
 -12  12   3     7695.01     8247.39    105.20 o
 -10  12   3      789.66      715.33     49.22 o
  -8  12   3        7.23       27.03     16.46 o
  -6  12   3     3898.54     3748.13     63.79 o
  -4  12   3     5747.49     5703.48     32.48 o
  -2  12   3     5464.82     5670.28     80.74 o
   0  12   3     2635.39     2973.06     33.59 o
   2  12   3      179.29      253.38     29.28 o
   4  12   3     2482.95     2654.18     51.48 o
   6  12   3       94.17       75.53     20.27 o
   8  12   3      591.48      533.41     31.73 o
  10  12   3     1331.42     1096.04     48.42 o
  12  12   3     1331.53     1152.12     40.07 o
  14  12   3        3.91       18.20     20.35 o
  16  12   3      247.20      241.66     35.70 o
 -17  13   3      830.30      780.70     37.25 o
 -15  13   3      732.11      778.09     48.24 o
 -13  13   3     4306.11     4823.68     58.51 o
 -11  13   3     2866.82     2828.56     48.25 o
  -9  13   3      324.42      305.56     32.27 o
  -7  13   3     5524.57     5498.87     92.75 o
  -5  13   3     2389.39     2319.34     38.11 o
  -3  13   3     4840.40     4977.71     59.18 o
  -1  13   3       50.12       98.65     17.45 o
   1  13   3        5.75       26.49     13.97 o
   3  13   3      561.92      606.93     32.58 o
   5  13   3     4782.49     4811.39     66.97 o
   7  13   3     2173.75     2314.82     59.18 o
   9  13   3       21.57       46.04     25.65 o
  11  13   3       19.09       58.78     27.00 o
  13  13   3      172.48      137.63     30.27 o
  15  13   3     1650.29     1702.99    220.08 o
 -16  14   3       48.52       49.36     23.07 o
 -14  14   3     4286.61     4358.03    175.81 o
 -12  14   3     2730.33     2846.33     49.28 o
 -10  14   3      521.54      401.51     27.95 o
  -8  14   3       23.60       71.90     27.76 o
  -6  14   3       40.47       51.57     18.38 o
  -4  14   3     7719.45     7639.75     89.28 o
  -2  14   3      913.10      968.76     45.91 o
   0  14   3       14.31       32.29     13.48 o
   2  14   3     1230.82     1176.28     34.75 o
   4  14   3      174.02      147.14     28.04 o
   6  14   3     5499.13     5901.20    125.07 o
   8  14   3      983.30     1039.40     43.93 o
  10  14   3     1561.14     1577.83     53.50 o
  12  14   3      471.25      486.86     42.40 o
  14  14   3     3796.91     3779.97    274.75 o
 -15  15   3      116.68      143.05     41.26 o
 -13  15   3     3507.40     3710.92     89.30 o
 -11  15   3       12.13       56.84     24.86 o
  -9  15   3      437.37      407.94     31.91 o
  -7  15   3     3060.03     3022.32     63.59 o
  -5  15   3      230.49      241.34     28.53 o
  -3  15   3     6832.44     6605.76     82.67 o
  -1  15   3      181.45      156.45     18.65 o
   1  15   3     2895.97     2784.05     44.91 o
   3  15   3        4.02       21.39     15.63 o
   5  15   3    15702.71    16786.99     96.52 o
   7  15   3     3476.72     3546.82     81.75 o
   9  15   3     2134.54     2122.42     56.62 o
  11  15   3      811.75      895.24     52.22 o
  13  15   3      721.83      604.65     34.48 o
 -14  16   3     2195.63     2472.88     73.45 o
 -12  16   3     2914.66     3061.00     83.78 o
 -10  16   3      246.18      191.01     31.79 o
  -8  16   3        5.92       28.41     18.35 o
  -6  16   3     1195.73     1201.99     36.55 o
  -4  16   3     3516.73     3531.62     46.46 o
  -2  16   3     4457.58     4394.21     98.22 o
   0  16   3      754.98      709.81     25.00 o
   2  16   3      580.29      606.89     42.21 o
   4  16   3     1390.17     1366.87     54.53 o
   6  16   3     1962.67     2002.20     70.38 o
   8  16   3      216.43      208.91     42.60 o
  10  16   3       24.12       21.34     21.31 o
  12  16   3       10.98       26.29     25.99 o
 -13  17   3     2983.44     3063.86    126.53 o
 -11  17   3     2700.89     2803.13     71.73 o
  -9  17   3      569.38      444.46     27.93 o
  -7  17   3     3007.54     3099.77     44.72 o
  -5  17   3     3650.16     3560.48     47.11 o
  -3  17   3     2562.53     2400.09     40.86 o
  -1  17   3      602.83      590.07     24.28 o
   1  17   3       26.80       45.07     17.34 o
   3  17   3      672.93      654.22     36.14 o
   5  17   3     3947.84     4155.55     54.08 o
   7  17   3     1422.97     1362.98     99.30 o
   9  17   3     1890.32     2006.78     56.06 o
  11  17   3       13.43       54.63     28.40 o
 -12  18   3     2436.16     2412.16     62.69 o
 -10  18   3       33.64       39.68     32.78 o
  -8  18   3       22.49       40.69     20.38 o
  -6  18   3     1936.37     2026.12     45.62 o
  -4  18   3      425.14      336.55     22.47 o
  -2  18   3     2064.81     1843.84     39.84 o
   0  18   3      569.42      505.30     28.53 o
   2  18   3      206.63      222.54     23.25 o
   4  18   3     1627.15     1758.67     47.68 o
   6  18   3      710.71      606.36     39.71 o
   8  18   3      259.03      191.90     29.83 o
  10  18   3      271.36      232.35     42.49 o
  -9  19   3       24.21       24.27     24.23 o
  -7  19   3      278.17      278.97     42.08 o
  -5  19   3      669.20      606.78     26.19 o
  -3  19   3      225.98      222.69     29.37 o
  -1  19   3      394.84      363.07     30.03 o
   1  19   3       47.95       33.32     18.80 o
   3  19   3      484.28      374.62     28.15 o
   5  19   3     1122.02     1096.55     37.03 o
   7  19   3      395.33      269.10     31.50 o
  -6  20   3       77.44       95.02     27.32 o
  -4  20   3      357.32      382.51     36.78 o
  -2  20   3      205.63      188.45     29.24 o
   0  20   3      188.99      166.82     33.88 o
   2  20   3       63.74       52.46     16.37 o
   4  20   3      143.86      126.17     30.61 o
 -22   0   4     3803.94     3702.37    167.47 o
 -20   0   4      837.81      892.67    185.03 o
 -18   0   4     3927.66     3778.78     62.39 o
 -16   0   4    10532.44    11002.49     69.28 o
 -14   0   4    51231.67    56207.71    182.86 o
 -12   0   4    13844.41    13621.83     60.01 o
 -10   0   4     4703.06     5765.82     84.43 o
  -8   0   4      533.88     1373.52     32.08 o
  -6   0   4    90189.76   108298.33    597.69 o
  -4   0   4       17.04     1048.82     34.66 o
  -2   0   4   127685.22   129585.27    297.61 o
   0   0   4    87512.89   104120.43    376.26 o
   2   0   4     4370.26     5624.89    195.27 o
   4   0   4    52825.93    53843.97    352.35 o
   6   0   4       84.43      163.55     31.23 o
   8   0   4      114.87      236.31     30.20 o
  10   0   4     9547.74     8871.86     60.75 o
  12   0   4     1598.42     1364.58     32.62 o
  14   0   4     6824.84     6829.52    201.38 o
  16   0   4     2832.79     2835.96     71.36 o
  18   0   4      404.83      683.46     82.43 o
  20   0   4       42.98      208.07     70.10 o
 -23   1   4     2127.24     1968.17     69.78 o
 -21   1   4      410.03      361.48     54.88 o
 -19   1   4       92.21       67.91     21.83 o
 -17   1   4     1633.11     1369.23     55.62 o
 -15   1   4     1900.20     1918.61     50.19 o
 -13   1   4    34742.10    36096.87    281.70 o
 -11   1   4     4712.06     5108.52     65.20 o
  -9   1   4     5585.24     6055.85     77.94 o
  -7   1   4   109111.56   118122.41    677.36 o
  -5   1   4    30699.92    45354.91    663.48 o
  -3   1   4    24608.04    27938.46    221.53 o
  -1   1   4     8970.92     4729.74     81.37 o
   1   1   4     5946.08     5893.32     91.33 o
   3   1   4    20803.26    23927.16    141.68 o
   5   1   4    34771.41    37233.79    313.09 o
   7   1   4        7.17       86.74     42.78 o
   9   1   4     2771.48     2384.40     91.70 o
  11   1   4     1906.90     1709.23     27.58 o
  13   1   4      148.82      160.31     33.05 o
  15   1   4     6423.59     6390.12    115.84 o
  17   1   4      610.75      705.79     94.82 o
  19   1   4      193.61      261.86     34.53 o
 -22   2   4       44.53       40.23     26.01 o
 -20   2   4     1101.01      840.83     86.24 o
 -18   2   4        9.20       55.15     28.54 o
 -16   2   4      148.88      204.69     47.77 o
 -14   2   4     5682.03     5254.95     93.41 o
 -12   2   4     2186.91     1777.63     67.92 o
 -10   2   4    36460.63    41573.37    179.18 o
  -8   2   4       17.04      292.10     39.89 o
  -6   2   4    17740.47    21344.84    158.51 o
  -4   2   4    16179.50    23077.47    227.72 o
  -2   2   4    27011.37    23805.54    204.50 o
   0   2   4      133.38       51.72     15.13 o
   2   2   4     3179.12     3906.81     23.52 o
   4   2   4    23955.19    25582.29    282.49 o
   6   2   4     4139.74     4423.12     64.28 o
   8   2   4     2154.42     2003.70     56.13 o
  10   2   4    12061.68    11874.83    156.67 o
  12   2   4       34.66       56.48     16.54 o
  14   2   4     5475.38     5444.36     83.87 o
  16   2   4     5758.50     5828.21    101.69 o
  18   2   4       92.55      120.57     44.56 o
  20   2   4        9.89       42.14     31.65 o
 -23   3   4     2397.48     2560.22     71.32 o
 -21   3   4      279.20      271.54     32.88 o
 -19   3   4       38.86       18.51     17.06 o
 -17   3   4      432.38      362.27     68.12 o
 -15   3   4      763.52      649.25     93.47 o
 -13   3   4     9920.36    10026.39    209.88 o
 -11   3   4     5044.11     4585.34    193.10 o
  -9   3   4      251.56      160.24     30.35 o
  -7   3   4     7607.62     5465.05    146.49 o
  -5   3   4     4767.82     8276.74    117.26 o
  -3   3   4     5138.58     5271.05     48.55 o
  -1   3   4     1214.29     3437.79     27.45 o
   1   3   4     2491.41     2091.03     28.73 o
   3   3   4    49520.96    57818.48    677.85 o
   5   3   4    25449.02    25776.86    239.95 o
   7   3   4     1350.73     1813.49     28.36 o
   9   3   4     7509.09     7075.68    146.17 o
  11   3   4     9700.33     9778.68    106.53 o
  13   3   4       14.56       73.55     29.17 o
  15   3   4    16155.61    16353.06    172.47 o
  17   3   4      435.86      426.66     27.95 o
  19   3   4      181.36      208.91     25.79 o
 -22   4   4       77.81      181.43     44.90 o
 -20   4   4        1.55       48.71     22.76 o
 -18   4   4     1365.05     1423.05     43.79 o
 -16   4   4      918.37      895.96     46.56 o
 -14   4   4     6153.22     6322.30    291.60 o
 -12   4   4     9459.07     9460.40    292.44 o
 -10   4   4    25475.00    26736.18    795.71 o
  -8   4   4     3161.45     2433.82     87.43 o
  -6   4   4     9948.51    11238.51    111.80 o
  -4   4   4     4134.52     2155.28     35.95 o
  -2   4   4     1370.30      457.46     26.29 o
   0   4   4      276.58      693.51     39.94 o
   2   4   4     2284.70     3044.96     66.81 o
   4   4   4     8269.28     7697.19    110.61 o
   6   4   4     1511.41     1248.75     45.71 o
   8   4   4     3478.38     3747.18     39.28 o
  10   4   4     4125.29     3739.90     58.84 o
  12   4   4      334.65      375.89     32.76 o
  14   4   4       58.55       76.16     17.95 o
  16   4   4     3411.32     3425.89     40.06 o
  18   4   4     1355.85     1234.82     36.96 o
 -23   5   4     1258.77     1203.36    121.71 o
 -21   5   4      472.57      508.84     35.16 o
 -19   5   4      316.57      346.05     52.10 o
 -17   5   4      116.54      145.84     30.40 o
 -15   5   4      918.03      783.74     54.65 o
 -13   5   4     7596.76     7055.97    333.23 o
 -11   5   4      511.19      341.11     64.89 o
  -9   5   4      198.38      104.82     29.03 o
  -7   5   4    35842.70    36591.89    141.20 o
  -5   5   4     2052.95     3233.89     40.45 o
  -3   5   4     1407.05     1455.79     25.45 o
  -1   5   4     3304.00     1508.49     34.12 o
   1   5   4     2205.14     1944.78     62.67 o
   3   5   4    23507.85    24805.02     91.22 o
   5   5   4      741.00      435.24     14.86 o
   7   5   4     1956.89     1643.48     39.98 o
   9   5   4      118.91      174.47     14.99 o
  11   5   4     1672.84     1689.14     43.42 o
  13   5   4     2352.52     2350.55     63.53 o
  15   5   4     3448.83     3416.73     70.38 o
  17   5   4        4.97       20.38     14.85 o
  19   5   4     1241.40     1046.63    157.95 o
 -22   6   4        0.51       25.82     18.62 o
 -20   6   4        1.97       44.51     21.09 o
 -18   6   4     1448.04     1514.60     91.84 o
 -16   6   4      136.01       99.69     32.43 o
 -14   6   4     4716.33     4289.60    190.74 o
 -12   6   4      366.80      279.84     42.96 o
 -10   6   4     6208.46     6141.91    208.46 o
  -8   6   4     7627.11     6227.47     49.81 o
  -6   6   4     1787.62     1449.03     19.59 o
  -4   6   4      714.09     1517.23     19.02 o
  -2   6   4     1700.04      859.89     15.04 o
   0   6   4       29.49       28.89     11.74 o
   2   6   4     4274.96     5280.31     42.89 o
   4   6   4     9808.55     8455.89    111.74 o
   6   6   4      658.02      467.42     16.92 o
   8   6   4     2329.72     2361.86     23.58 o
  10   6   4     5611.80     5393.75     79.24 o
  12   6   4        2.39       14.75     10.71 o
  14   6   4      644.27      486.05     23.94 o
  16   6   4     4865.06     4717.71    148.04 o
  18   6   4      534.24      528.73     65.62 o
 -21   7   4       78.07       88.71     32.42 o
 -19   7   4     1492.22     1636.12    102.42 o
 -17   7   4     1058.62      883.15     36.43 o
 -15   7   4       20.95       57.31     21.45 o
 -13   7   4    14269.90    15051.81    212.14 o
 -11   7   4       39.26       34.59     27.92 o
  -9   7   4      799.36     1020.33     36.17 o
  -7   7   4    31827.82    33497.53    505.56 o
  -5   7   4       24.17       20.35      9.99 o
  -3   7   4     1851.07     2000.79     17.80 o
  -1   7   4      815.18     1644.51     28.88 o
   1   7   4    12546.80    15344.42    154.87 o
   3   7   4     1110.85     1019.12     21.57 o
   5   7   4    29220.98    31733.41    170.08 o
   7   7   4     1303.19     1420.31     22.02 o
   9   7   4     4443.66     4321.00     49.62 o
  11   7   4     5325.36     5322.07     87.73 o
  13   7   4       41.87       29.36     13.37 o
  15   7   4     2409.57     2199.87    161.55 o
  17   7   4     1366.49     1221.23    116.82 o
  19   7   4      603.12      528.23     43.64 o
 -22   8   4      295.52      323.25     34.21 o
 -20   8   4      126.36      136.94     41.18 o
 -18   8   4     2426.11     2602.85     51.32 o
 -16   8   4       11.18       52.65     26.40 o
 -14   8   4     7224.53     7272.13     63.71 o
 -12   8   4     2313.77     2004.28     47.00 o
 -10   8   4      402.24      346.03     27.48 o
  -8   8   4     9772.40     9202.71     74.73 o
  -6   8   4     1820.92     1797.86     54.37 o
  -4   8   4     1108.04     1367.13     23.52 o
  -2   8   4     2524.88     1784.46     33.88 o
   0   8   4      647.28      423.94     17.37 o
   2   8   4     2327.91     2689.00     63.48 o
   4   8   4    10790.14    10007.08     26.27 o
   6   8   4      221.26      207.36     17.40 o
   8   8   4      479.30      439.59     23.07 o
  10   8   4     3911.89     3716.41     65.81 o
  12   8   4        1.17       49.85     18.06 o
  14   8   4        2.24       49.21     21.31 o
  16   8   4     3295.85     3349.53    135.14 o
  18   8   4     1395.48     1375.07     44.60 o
 -21   9   4      588.14      655.37     70.09 o
 -19   9   4      826.01      840.96     44.22 o
 -17   9   4       90.92       60.86     20.21 o
 -15   9   4        1.55       26.64     17.53 o
 -13   9   4      881.57      785.65     47.75 o
 -11   9   4      423.45      273.79     23.92 o
  -9   9   4      168.90      155.82     22.97 o
  -7   9   4    15679.43    15540.04    117.55 o
  -5   9   4      186.31      187.85     19.91 o
  -3   9   4     2957.34     2864.19     49.77 o
  -1   9   4      653.96      412.60     16.45 o
   1   9   4       89.68      152.35     13.12 o
   3   9   4     4199.01     4001.27     44.76 o
   5   9   4     5153.82     5347.48     64.00 o
   7   9   4     3132.29     3036.08     32.61 o
   9   9   4     2398.37     2467.11     37.82 o
  11   9   4     1024.27      954.74     39.54 o
  13   9   4       42.97       77.01     23.79 o
  15   9   4     2110.16     2159.33     64.65 o
  17   9   4      969.02     1021.83     62.06 o
 -20  10   4      363.20      384.89     33.21 o
 -18  10   4      122.73      105.80     21.79 o
 -16  10   4       20.59       65.91     27.69 o
 -14  10   4      600.70      604.39     39.68 o
 -12  10   4     3204.61     3027.61    117.57 o
 -10  10   4     8885.61     8935.47    105.49 o
  -8  10   4      778.36      701.41     18.02 o
  -6  10   4      228.31      170.99     17.39 o
  -4  10   4     1226.18      990.89     24.83 o
  -2  10   4     1684.51     1323.04     24.46 o
   0  10   4     1292.77     1376.45     26.60 o
   2  10   4     2390.83     2344.97     38.75 o
   4  10   4    16963.50    17672.35    218.28 o
   6  10   4     1492.79     1420.61     17.97 o
   8  10   4      501.00      478.27     27.70 o
  10  10   4     1969.66     1950.65     40.75 o
  12  10   4      633.75      569.71     37.44 o
  14  10   4       79.75       89.07     25.67 o
  16  10   4     2413.45     2530.28    109.66 o
 -19  11   4      937.39      938.90     39.67 o
 -17  11   4       74.39       98.78     27.98 o
 -15  11   4       65.68      121.76     32.13 o
 -13  11   4      464.69      483.27     32.69 o
 -11  11   4      826.29      792.59     34.29 o
  -9  11   4     1176.97     1063.78     30.22 o
  -7  11   4     3278.89     3020.31     61.74 o
  -5  11   4     1114.05     1100.30     25.91 o
  -3  11   4       60.25       46.64     13.69 o
  -1  11   4     3625.01     3458.03     47.91 o
   1  11   4     5364.61     5341.98     77.79 o
   3  11   4     4891.82     4919.57     64.61 o
   5  11   4     3135.44     2917.23     41.25 o
   7  11   4     1132.73      976.94     35.83 o
   9  11   4     4146.17     3900.35     45.25 o
  11  11   4       59.26       31.51     19.92 o
  13  11   4      294.32      331.13     31.66 o
  15  11   4      171.64      228.01     30.48 o
 -18  12   4      221.01      184.93     26.78 o
 -16  12   4       31.57       75.79     21.03 o
 -14  12   4      222.08      204.90     29.94 o
 -12  12   4     3513.61     3362.00     54.18 o
 -10  12   4     1828.96     1708.43     41.51 o
  -8  12   4      623.13      630.81     35.57 o
  -6  12   4       64.88       73.83     16.26 o
  -4  12   4      230.03      219.03     17.15 o
  -2  12   4     1607.54     1416.21     29.25 o
   0  12   4       52.88      108.21     20.79 o
   2  12   4     4934.60     4960.28     51.51 o
   4  12   4     5934.33     5819.66    100.04 o
   6  12   4     2424.80     2294.33     47.81 o
   8  12   4       48.87       64.01     20.67 o
  10  12   4      544.70      570.99     32.40 o
  12  12   4      652.10      596.14     31.79 o
  14  12   4      331.03      271.08     33.21 o
  16  12   4      156.31      129.26     26.78 o
 -17  13   4      250.63      277.53     28.85 o
 -15  13   4     1020.89     1087.87     45.09 o
 -13  13   4      834.76      840.23     32.32 o
 -11  13   4       15.32       32.80     18.42 o
  -9  13   4      377.83      355.25     31.74 o
  -7  13   4      677.08      652.54     39.87 o
  -5  13   4      491.97      514.45     20.77 o
  -3  13   4      116.47       77.83     14.83 o
  -1  13   4     3262.62     3396.54     39.23 o
   1  13   4     5203.15     5158.30     62.91 o
   3  13   4        0.02       19.46     18.97 o
   5  13   4       26.91       71.65     32.25 o
   7  13   4     1898.17     1740.13     44.54 o
   9  13   4       34.76       46.77     24.27 o
  11  13   4      135.89      127.39     32.48 o
  13  13   4      959.16      960.41     44.97 o
  15  13   4      472.69      442.97     36.71 o
 -16  14   4     2257.96     2459.52     55.73 o
 -14  14   4      178.62      184.89     32.47 o
 -12  14   4       97.60      128.18     50.76 o
 -10  14   4      253.05      220.75     36.16 o
  -8  14   4      217.88      224.88     34.35 o
  -6  14   4      148.79      114.61     18.77 o
  -4  14   4     2100.51     1995.28     41.44 o
  -2  14   4     4949.90     4859.60     38.43 o
   0  14   4     1115.61     1033.27     30.25 o
   2  14   4     1044.73     1164.19     41.17 o
   4  14   4       64.52      111.65     26.82 o
   6  14   4      151.60      221.02     33.17 o
   8  14   4      684.68      644.86     40.37 o
  10  14   4     1366.91     1351.87     51.30 o
  12  14   4     1040.81     1080.53     76.16 o
  14  14   4      225.93      260.82     35.96 o
 -15  15   4     1761.83     1943.08     48.98 o
 -13  15   4      839.83      981.80     39.78 o
 -11  15   4        2.81       39.92     20.90 o
  -9  15   4        0.22       19.87     15.83 o
  -7  15   4       29.83       36.74     22.72 o
  -5  15   4     2251.58     2352.34     55.80 o
  -3  15   4       12.63       29.84     13.54 o
  -1  15   4      919.68      869.30     25.15 o
   1  15   4     2171.62     2133.48     47.03 o
   3  15   4      166.64      160.99     22.39 o
   5  15   4      164.27      262.17     39.45 o
   7  15   4     1298.23     1508.30     51.18 o
   9  15   4      857.64      876.17     41.90 o
  11  15   4        0.09       21.61     27.79 o
  13  15   4     1549.02     1595.19     51.61 o
 -14  16   4      351.21      381.60     37.11 o
 -12  16   4       17.07       27.01     19.26 o
 -10  16   4      267.09      296.26     30.23 o
  -8  16   4      123.09      122.18     28.16 o
  -6  16   4      781.46      848.50     37.57 o
  -4  16   4     3506.22     3579.31     61.12 o
  -2  16   4     1186.47     1138.29     25.08 o
   0  16   4      100.72      102.66     17.77 o
   2  16   4     1457.06     1494.94     39.62 o
   4  16   4       10.49       30.50     22.81 o
   6  16   4      192.27      181.56     24.07 o
   8  16   4      153.48      164.54     28.26 o
  10  16   4     1148.87     1129.32     40.94 o
  12  16   4      677.21      659.06     43.72 o
 -13  17   4       94.37       89.45     47.84 o
 -11  17   4      594.58      593.47     31.77 o
  -9  17   4        9.15       20.57     18.57 o
  -7  17   4      691.31      698.49     57.11 o
  -5  17   4     3051.35     3158.81     42.56 o
  -3  17   4      153.97      140.00     19.06 o
  -1  17   4      839.75      821.43     27.31 o
   1  17   4     1013.69     1066.48     38.27 o
   3  17   4      929.57      879.43     34.24 o
   5  17   4      478.16      378.50     66.44 o
   7  17   4     1739.96     1800.62     40.40 o
   9  17   4       69.19       65.14     25.36 o
 -12  18   4        4.01       26.29     30.11 o
 -10  18   4       33.07       21.44     16.38 o
  -8  18   4      659.48      661.21     32.07 o
  -6  18   4     2101.36     2136.32     87.54 o
  -4  18   4     1714.28     1739.86     35.93 o
  -2  18   4      137.58      173.96     17.81 o
   0  18   4        1.31       32.77     18.55 o
   2  18   4      897.49      894.55     33.12 o
   4  18   4      294.30      271.05     33.40 o
   6  18   4      586.16      530.95     42.27 o
   8  18   4      169.26      112.49     25.97 o
  -9  19   4      129.65      109.72     25.29 o
  -7  19   4      266.98      203.26     31.04 o
  -5  19   4     2938.70     3112.64     39.32 o
  -3  19   4      949.15      930.17     32.43 o
  -1  19   4     1237.13     1244.55     39.48 o
   1  19   4      248.20      247.12     23.15 o
   3  19   4      385.86      337.82     37.63 o
   5  19   4      611.64      531.10     49.67 o
   7  19   4      112.35       96.57     25.88 o
  -6  20   4      964.37      985.36     56.72 o
  -4  20   4     2474.46     2604.02     37.13 o
  -2  20   4      284.42      271.23     26.03 o
   0  20   4      196.21      166.93     29.37 o
   2  20   4      533.41      539.92     31.07 o
   4  20   4      117.63       86.62     28.09 o
 -23   1   5        6.52       46.25     33.79 o
 -21   1   5       20.65       44.02     23.48 o
 -19   1   5      546.15      372.34     45.95 o
 -17   1   5      181.84      157.67     21.74 o
 -15   1   5     1119.23      869.57     40.97 o
 -13   1   5       90.07       67.87     11.78 o
 -11   1   5     2614.29     2584.16     90.00 o
  -9   1   5      931.39     1151.29     64.20 o
  -7   1   5      439.24      463.29     72.34 o
  -5   1   5      109.19      192.86     63.69 o
  -3   1   5      169.82      201.11     18.23 o
  -1   1   5      237.06      182.81     11.63 o
   1   1   5      338.48      415.90     50.58 o
   3   1   5      300.05      400.63     73.23 o
   5   1   5      175.42      183.29     23.51 o
   7   1   5       19.69       49.22     25.51 o
   9   1   5      326.19      216.96     22.57 o
  11   1   5      181.04      164.74     19.35 o
  13   1   5      140.55      138.69     18.34 o
  15   1   5       62.80       45.50     13.69 o
  17   1   5       12.98       77.59     81.65 o
  19   1   5      122.00      265.13     49.35 o
 -22   2   5      253.90      243.02     43.87 o
 -20   2   5      891.73      841.44     42.90 o
 -18   2   5       17.75       25.95     19.57 o
 -16   2   5        5.73       30.75     23.78 o
 -14   2   5     1857.20     1744.67    104.05 o
 -12   2   5     3200.76     3217.70    110.39 o
 -10   2   5       81.23       84.37     19.47 o
  -8   2   5      295.40      332.72     21.34 o
  -6   2   5      816.14      766.41     15.36 o
  -4   2   5        6.81       27.16     20.81 o
  -2   2   5       45.47       83.72     26.85 o
   0   2   5       61.80       68.59     32.73 o
   2   2   5    10879.34    12229.48    130.28 o
   4   2   5      638.96      694.79     71.17 o
   6   2   5     1069.39      924.15     26.13 o
   8   2   5     1004.66      834.29     23.95 o
  10   2   5     2340.08     2348.23    123.15 o
  12   2   5       22.04       22.93     14.66 o
  14   2   5       87.50       70.61     15.58 o
  16   2   5      133.16      187.82     27.18 o
  18   2   5        6.28       57.60     22.67 o
 -23   3   5      137.61       93.69     31.10 o
 -21   3   5       65.45       90.91     26.84 o
 -19   3   5       64.85       83.05     33.98 o
 -17   3   5        5.79       75.05     26.44 o
 -15   3   5     4825.13     4890.40    120.13 o
 -13   3   5     2270.03     2169.76    125.49 o
 -11   3   5      776.55      807.20     46.17 o
  -9   3   5     1856.84     1955.00     48.13 o
  -7   3   5     4280.38     4749.86     59.55 o
  -5   3   5        1.63       63.41     11.87 o
  -3   3   5     1002.82      754.23     52.23 o
  -1   3   5      519.14      779.06     14.61 o
   1   3   5    16873.99    19223.53    162.14 o
   3   3   5     3188.43     3187.23     39.42 o
   5   3   5     1121.83     1352.40     70.57 o
   7   3   5       56.42       27.54     10.63 o
   9   3   5      432.85      482.48     81.04 o
  11   3   5     4381.07     4769.32    143.08 o
  13   3   5       86.86      186.73     34.09 o
  15   3   5      342.36      307.14     35.81 o
  17   3   5       13.56       57.03     18.90 o
  19   3   5      116.18       96.59     49.55 o
 -22   4   5       10.34       34.76     20.54 o
 -20   4   5      590.44      589.37     39.17 o
 -18   4   5      342.98      365.24     31.26 o
 -16   4   5      102.90      110.76     27.67 o
 -14   4   5     6556.68     6343.01    274.28 o
 -12   4   5     2827.99     2722.24    136.99 o
 -10   4   5       97.82       34.73     15.52 o
  -8   4   5      426.36      408.50     16.81 o
  -6   4   5    14195.61    15909.97    120.92 o
  -4   4   5      105.44       65.45     12.82 o
  -2   4   5      202.65      480.81     34.35 o
   0   4   5      128.45      208.65     11.88 o
   2   4   5    25141.39    28620.29    322.95 o
   4   4   5     7882.20     8915.73    209.71 o
   6   4   5     2527.70     2442.79     92.35 o
   8   4   5     3898.16     4244.69     60.94 o
  10   4   5     6221.95     5885.55    108.93 o
  12   4   5      462.20      481.85     21.36 o
  14   4   5      520.10      520.85     24.96 o
  16   4   5       11.37       37.63     17.84 o
  18   4   5       38.47       37.83     27.28 o
 -23   5   5      773.07      725.64     98.31 o
 -21   5   5      123.04      124.58     25.25 o
 -19   5   5      440.51      413.91     32.39 o
 -17   5   5      103.13       93.94     42.89 o
 -15   5   5     2821.89     2585.51     98.51 o
 -13   5   5      506.58      469.76     53.42 o
 -11   5   5     2013.32     1837.77     75.63 o
  -9   5   5     2437.11     2198.26     39.21 o
  -7   5   5     7883.11     8317.36    126.93 o
  -5   5   5     4129.63     4902.90    102.99 o
  -3   5   5       24.83      113.98     13.20 o
  -1   5   5     4022.89     5311.04     82.20 o
   1   5   5     3546.90     3708.36     55.36 o
   3   5   5      577.24      518.69     13.99 o
   5   5   5       11.04       15.06      7.85 o
   7   5   5     4731.89     5091.34     81.08 o
   9   5   5      110.01       60.79     10.39 o
  11   5   5     2486.76     2223.04     57.47 o
  13   5   5       32.58       63.61     16.48 o
  15   5   5        8.78       24.01     13.50 o
  17   5   5        3.28       30.33     20.66 o
  19   5   5        6.35       56.89     49.49 o
 -22   6   5       50.21       45.61     24.59 o
 -20   6   5      212.97      164.71     29.72 o
 -18   6   5      455.32      365.04     28.40 o
 -16   6   5     4468.28     4523.13    268.48 o
 -14   6   5     5235.00     4949.40    212.74 o
 -12   6   5       11.00       22.49     16.77 o
 -10   6   5     1267.09     1328.95     21.75 o
  -8   6   5     3669.72     3138.41     46.85 o
  -6   6   5    14669.94    15780.77    199.95 o
  -4   6   5      802.16      896.46     23.68 o
  -2   6   5      910.94      484.90     18.27 o
   0   6   5      593.64      891.53     17.87 o
   2   6   5    17429.66    19476.56    226.18 o
   4   6   5     4928.24     4662.23     97.80 o
   6   6   5      552.53      656.23     43.99 o
   8   6   5      334.75      297.24     19.20 o
  10   6   5     2208.22     2075.44     43.42 o
  12   6   5      572.00      495.87     29.43 o
  14   6   5      327.68      278.25     20.02 o
  16   6   5      243.18      219.26     44.69 o
  18   6   5       17.62       30.12     19.57 o
 -21   7   5       74.74       50.22     22.01 o
 -19   7   5       69.10      104.83     30.73 o
 -17   7   5     5151.83     5051.78     77.22 o
 -15   7   5     5584.25     5796.36     66.13 o
 -13   7   5     1418.79     1233.90     78.52 o
 -11   7   5      970.94      982.19     18.13 o
  -9   7   5       31.36       42.76     13.25 o
  -7   7   5    25111.98    28198.47    261.14 o
  -5   7   5     6008.00     6708.68     88.59 o
  -3   7   5       46.98       36.03     10.41 o
  -1   7   5      639.76      500.56     15.52 o
   1   7   5     5565.80     6069.03     46.64 o
   3   7   5    29668.58    33191.82    463.69 o
   5   7   5     2125.97     2402.59     24.85 o
   7   7   5     1119.84     1102.70     19.83 o
   9   7   5     1131.30     1174.97     31.62 o
  11   7   5     4076.55     4357.82     75.66 o
  13   7   5     4746.54     4647.21    255.57 o
  15   7   5      433.78      375.53     35.60 o
  17   7   5       50.15       37.29     19.86 o
 -22   8   5      120.67      104.23     27.20 o
 -20   8   5        5.62       49.94     25.89 o
 -18   8   5       58.69       86.41     26.93 o
 -16   8   5     6780.00     7191.21    108.67 o
 -14   8   5     2432.77     2289.60     54.19 o
 -12   8   5       66.73       74.35     30.04 o
 -10   8   5     1534.42     1360.28     53.71 o
  -8   8   5     5207.92     4875.56     66.63 o
  -6   8   5    19423.59    21157.19    167.58 o
  -4   8   5       39.77       27.91      8.97 o
  -2   8   5     3966.94     3751.38     79.43 o
   0   8   5     2209.64     2444.82     24.87 o
   2   8   5    10820.67    11165.68    116.80 o
   4   8   5    10385.52    10990.14    198.07 o
   6   8   5      832.51      964.39     35.63 o
   8   8   5      218.26      191.65     25.15 o
  10   8   5     2896.56     2735.97     56.81 o
  12   8   5     2613.80     2587.12     42.96 o
  14   8   5     1527.56     1320.44     61.58 o
  16   8   5      177.05      174.05     28.77 o
 -21   9   5       54.27       61.37     24.27 o
 -19   9   5      100.53       95.01     27.06 o
 -17   9   5     1019.33      949.66     64.12 o
 -15   9   5     3353.69     3410.44     56.42 o
 -13   9   5      549.34      512.61     43.26 o
 -11   9   5        5.06       28.11     19.47 o
  -9   9   5      493.45      414.77     14.82 o
  -7   9   5    26314.44    27867.66    331.84 o
  -5   9   5     8347.13     8514.07    134.29 o
  -3   9   5      791.28      625.16     18.84 o
  -1   9   5      216.77       82.84     15.03 o
   1   9   5     1671.01     1502.50     26.67 o
   3   9   5    25528.95    26809.55    150.72 o
   5   9   5     2264.98     1983.81     40.64 o
   7   9   5       96.16      173.74     26.46 o
   9   9   5      250.18      174.38     33.81 o
  11   9   5     3658.12     3794.68    134.56 o
  13   9   5     2922.35     2833.25     47.98 o
  15   9   5     1872.46     1928.75     54.35 o
  17   9   5       65.77       57.29     16.96 o
 -20  10   5      566.71      454.87     35.79 o
 -18  10   5      426.93      460.80     32.96 o
 -16  10   5     4347.15     4517.29     75.62 o
 -14  10   5     1116.97     1066.41     54.51 o
 -12  10   5       16.50       29.28     18.85 o
 -10  10   5     2221.07     2173.98     73.49 o
  -8  10   5     2445.52     2161.04     24.12 o
  -6  10   5    11681.59    11850.56    141.85 o
  -4  10   5     2670.24     2572.30     39.90 o
  -2  10   5       33.88       38.88     11.65 o
   0  10   5     2833.75     2604.03     28.35 o
   2  10   5    14827.86    14680.02    147.36 o
   4  10   5    22810.08    23571.99    211.13 o
   6  10   5     2871.75     2828.51     40.74 o
   8  10   5      854.94      767.44     26.54 o
  10  10   5     2747.82     2715.30     50.52 o
  12  10   5     6577.48     7074.00    290.12 o
  14  10   5     3201.29     3116.56     52.25 o
  16  10   5      300.46      304.83     30.08 o
 -19  11   5       46.44       51.48     24.51 o
 -17  11   5     1474.39     1387.91     67.96 o
 -15  11   5     3982.91     4031.09     99.83 o
 -13  11   5     1170.72     1189.55     49.96 o
 -11  11   5      583.78      498.73     49.25 o
  -9  11   5      861.40      890.44     49.93 o
  -7  11   5    16633.46    17413.61    271.47 o
  -5  11   5     2755.71     2754.52     40.79 o
  -3  11   5      731.15      761.15     24.28 o
  -1  11   5       33.02       33.12     13.52 o
   1  11   5      113.28      159.35     19.33 o
   3  11   5    20314.32    22274.63    260.54 o
   5  11   5     3685.43     3603.55     44.10 o
   7  11   5      522.77      503.51     39.67 o
   9  11   5      800.90      890.58     32.98 o
  11  11   5     2163.27     2086.19    213.95 o
  13  11   5     2283.16     2293.91     69.70 o
  15  11   5     1113.87     1152.07     61.29 o
 -18  12   5      297.19      280.67     28.26 o
 -16  12   5     5724.31     5878.40     59.38 o
 -14  12   5     1052.36     1053.85     44.74 o
 -12  12   5      221.12      155.17     25.81 o
 -10  12   5     1789.96     1780.47     45.44 o
  -8  12   5     2768.68     2715.87     57.01 o
  -6  12   5     6613.44     6662.28     59.64 o
  -4  12   5        3.83       24.91     12.59 o
  -2  12   5     1382.38     1366.39     29.16 o
   0  12   5     5103.50     4894.25     45.59 o
   2  12   5      425.89      407.11     28.91 o
   4  12   5       13.16       31.86     15.55 o
   6  12   5     5062.80     5002.64     94.82 o
   8  12   5     4527.19     4457.05     58.52 o
  10  12   5     1530.15     1315.37     52.17 o
  12  12   5      238.68      197.53     25.06 o
  14  12   5       27.26       43.13     19.08 o
 -19  13   5       83.47       97.97     26.47 o
 -17  13   5      811.15      745.69     36.00 o
 -15  13   5     3659.66     3787.07     72.64 o
 -13  13   5      611.74      594.83     31.41 o
 -11  13   5       30.27       39.89     20.90 o
  -9  13   5      409.91      495.13     34.73 o
  -7  13   5     8960.43     9559.66    167.33 o
  -5  13   5     1936.18     2018.05     31.17 o
  -3  13   5        4.59       29.51     14.29 o
  -1  13   5     1755.36     1561.56     36.43 o
   1  13   5      512.62      447.36     30.25 o
   3  13   5     4303.18     4473.62     91.60 o
   5  13   5     1051.16      976.13     54.76 o
   7  13   5      756.27      666.01     32.63 o
   9  13   5      240.72      165.28     23.01 o
  11  13   5     1826.72     1822.51    118.95 o
  13  13   5      309.57      257.55     32.40 o
 -18  14   5        7.59       21.30     21.59 o
 -16  14   5     2041.31     2126.15     56.04 o
 -14  14   5     2457.41     2599.72     46.81 o
 -12  14   5      302.95      267.09     29.18 o
 -10  14   5     1788.08     1713.93     50.39 o
  -8  14   5     5133.12     5627.25     82.07 o
  -6  14   5      907.10      862.67     38.30 o
  -4  14   5     5173.45     5136.65     40.61 o
  -2  14   5        3.12       28.58     14.59 o
   0  14   5     2479.39     2292.86     39.51 o
   2  14   5     8416.57     9005.46     96.57 o
   4  14   5    18309.69    18761.25    195.33 o
   6  14   5     1291.20     1259.98     39.91 o
   8  14   5      773.12      722.22     34.15 o
  10  14   5     5926.82     6141.53    102.31 o
  12  14   5     4131.39     4027.46    105.39 o
 -17  15   5      268.69      191.76     31.50 o
 -15  15   5     1187.23     1190.00     91.44 o
 -13  15   5     1238.93     1177.59     43.22 o
 -11  15   5      214.50      199.57     27.64 o
  -9  15   5     2226.77     2201.55     45.89 o
  -7  15   5     4993.13     5185.27     65.69 o
  -5  15   5     6884.99     7000.39     87.69 o
  -3  15   5      689.88      709.65     24.40 o
  -1  15   5       86.13      111.70     21.68 o
   1  15   5     6301.67     6654.96     56.26 o
   3  15   5     7338.03     7393.63    129.25 o
   5  15   5     4495.58     4708.37    266.18 o
   7  15   5      408.87      364.40     34.51 o
   9  15   5      914.80      890.47     38.21 o
  11  15   5     5466.48     6135.52    125.14 o
 -14  16   5     1373.94     1397.51     49.14 o
 -12  16   5      140.97      129.62     24.63 o
 -10  16   5      643.55      639.41     36.47 o
  -8  16   5     4174.37     4327.00     51.29 o
  -6  16   5     1335.29     1276.45     42.14 o
  -4  16   5     2158.19     2118.26     29.61 o
  -2  16   5       55.32       54.79     17.67 o
   0  16   5      283.95      230.03     26.12 o
   2  16   5      771.79      771.56     35.02 o
   4  16   5     2923.48     3081.03     50.91 o
   6  16   5      523.61      480.77     40.56 o
   8  16   5      106.52       75.55     29.05 o
  10  16   5      837.08      847.10     71.27 o
 -13  17   5     1123.55     1098.95     42.63 o
 -11  17   5      126.66      121.70     24.85 o
  -9  17   5      592.52      541.12     30.72 o
  -7  17   5     5883.17     6361.70     58.91 o
  -5  17   5      467.72      390.35     41.83 o
  -3  17   5      962.36      929.34     29.19 o
  -1  17   5      246.45      212.44     21.27 o
   1  17   5      216.10      162.15     39.01 o
   3  17   5     8292.83     8928.57     92.77 o
   5  17   5      544.54      495.55     43.54 o
   7  17   5       57.68       32.42     22.34 o
   9  17   5      775.84      835.09     75.86 o
 -12  18   5      258.27      177.23     23.38 o
 -10  18   5       80.91       91.70     21.74 o
  -8  18   5      407.97      395.18     37.70 o
  -6  18   5     2102.50     2151.78     47.18 o
  -4  18   5       29.40       44.94     17.84 o
  -2  18   5      718.56      720.80     28.68 o
   0  18   5       43.35       55.88     20.98 o
   2  18   5     2554.06     2433.02    105.34 o
   4  18   5     1694.48     1845.73     44.02 o
   6  18   5       33.32       36.72     19.93 o
   8  18   5       12.20       19.23     31.46 o
  -9  19   5      342.72      251.64     24.63 o
  -7  19   5     1442.31     1388.19     46.20 o
  -5  19   5      169.88      153.48     27.24 o
  -3  19   5      137.51      139.45     24.88 o
  -1  19   5       17.51       37.80     20.07 o
   1  19   5       58.49       82.35     17.06 o
   3  19   5      781.42      739.58     58.94 o
   5  19   5      103.18       71.34     30.09 o
  -6  20   5      261.13      256.76     32.08 o
  -4  20   5       29.62       48.32     19.65 o
  -2  20   5      465.77      484.45     44.93 o
   0  20   5      340.04      290.43     25.95 o
   2  20   5       78.73       47.20     20.75 o
 -24   0   6      870.95      707.05    208.90 o
 -22   0   6       55.67       73.10     94.01 o
 -20   0   6     2715.50     2788.00    216.27 o
 -18   0   6     8893.07     8835.28    210.90 o
 -16   0   6     6722.43     6601.55    190.52 o
 -14   0   6     9137.04     7921.00    603.95 o
 -12   0   6       45.68       48.33     26.57 o
 -10   0   6      314.54      327.35    189.76 o
  -8   0   6    54624.00    55775.78    847.17 o
  -6   0   6    10918.26    13991.16    516.77 o
  -4   0   6    59561.98    72119.17   2754.85 o
  -2   0   6   136848.11   134463.88   1809.58 o
   0   0   6     7523.57     6651.61    130.91 o
   2   0   6    64909.41    75501.71    816.20 o
   4   0   6     7624.53     6209.16    172.29 o
   6   0   6     9840.93     9782.42    297.12 o
   8   0   6      105.85      308.47     66.91 o
  10   0   6    12895.45    13234.85    171.54 o
  12   0   6     1314.63     1210.31     42.20 o
  14   0   6       18.25       19.24     17.74 o
  16   0   6       20.40       44.72     40.21 o
 -23   1   6      448.17      384.38     40.71 o
 -21   1   6        5.05       56.28     39.27 o
 -19   1   6     3583.09     3755.92    100.64 o
 -17   1   6     3667.09     3305.71    113.68 o
 -15   1   6     8531.13     8188.47    227.68 o
 -13   1   6       15.21        8.42     14.94 o
 -11   1   6     2620.29     3346.48     85.98 o
  -9   1   6     8596.95     8195.64    165.38 o
  -7   1   6    55115.16    64240.41   1261.00 o
  -5   1   6    10509.13     9335.25     44.63 o
  -3   1   6     6424.61     3364.19     52.29 o
  -1   1   6     1861.11     1332.45     18.15 o
   1   1   6     6522.59     9825.34    107.44 o
   3   1   6    42416.68    44852.84    272.29 o
   5   1   6     2164.66     2157.02     72.38 o
   7   1   6     2543.68     2462.25    104.59 o
   9   1   6    17529.18    17844.85    360.24 o
  11   1   6     3481.44     3255.52     47.43 o
  13   1   6     4650.77     4657.85     42.92 o
  15   1   6      130.95      113.13     17.14 o
  17   1   6       25.98       57.53     29.59 o
 -22   2   6     1923.37     2055.91    112.75 o
 -20   2   6        3.01       37.95     20.49 o
 -18   2   6     1785.72     2018.35     48.45 o
 -16   2   6      754.16      671.24     55.96 o
 -14   2   6     4729.28     4468.81    107.57 o
 -12   2   6     3956.77     4136.61     62.17 o
 -10   2   6     1147.59     1190.40     25.29 o
  -8   2   6    27844.69    28637.35    207.34 o
  -6   2   6    12741.79    17732.62    251.45 o
  -4   2   6     6180.27     7260.80    133.53 o
  -2   2   6    10859.92     6966.03    137.70 o
   0   2   6        8.13      166.32     30.53 o
   2   2   6    28441.50    36310.26    747.47 o
   4   2   6    14234.85    13434.98    193.56 o
   6   2   6     4641.65     4581.72    137.80 o
   8   2   6     2051.49     1835.82     56.67 o
  10   2   6    18149.93    18077.97    299.44 o
  12   2   6     1684.98     1707.32     46.88 o
  14   2   6     1153.41     1028.90     49.65 o
  16   2   6       97.60      161.78     40.78 o
  18   2   6        1.28       72.12     28.71 o
 -23   3   6      383.82      371.21     45.02 o
 -21   3   6      460.69      445.87     32.30 o
 -19   3   6     1455.11     1478.85     61.90 o
 -17   3   6       16.06       52.64     23.08 o
 -15   3   6     4098.79     3680.76    135.79 o
 -13   3   6     1055.69      773.72     41.48 o
 -11   3   6     6791.71     6908.16     94.35 o
  -9   3   6    20910.28    21402.41    209.05 o
  -7   3   6    46244.92    52159.45    499.51 o
  -5   3   6      295.01      105.89     31.71 o
  -3   3   6    13992.21    11093.09     85.76 o
  -1   3   6    32199.71    33763.74    432.96 o
   1   3   6    16484.02    22186.84    404.19 o
   3   3   6    65353.86    73924.68    435.38 o
   5   3   6     5755.16     5835.17    156.46 o
   7   3   6     1227.66      970.13     28.23 o
   9   3   6    14082.68    14308.92    159.61 o
  11   3   6    12674.35    12724.06    115.36 o
  13   3   6      322.08      390.67     33.49 o
  15   3   6     1422.97     1373.40     31.50 o
  17   3   6       67.44       99.49     17.97 o
 -22   4   6     1632.91     1738.17     88.72 o
 -20   4   6      391.86      402.82     29.16 o
 -18   4   6      515.94      617.22     36.11 o
 -16   4   6     2838.93     2433.03     59.53 o
 -14   4   6     2087.39     1893.95    110.17 o
 -12   4   6     5797.17     5821.18    226.12 o
 -10   4   6     1192.91     1107.71     69.21 o
  -8   4   6     9151.50     7936.93     48.34 o
  -6   4   6     1761.13     2040.93     40.12 o
  -4   4   6        2.15       48.85      8.47 o
  -2   4   6       25.98      488.40     10.97 o
   0   4   6      760.97      559.66      9.96 o
   2   4   6    21835.81    23439.01    280.33 o
   4   4   6     3730.11     2603.29     94.74 o
   6   4   6     5620.00     5241.75    149.54 o
   8   4   6      224.29      289.28     21.78 o
  10   4   6     5198.76     5143.07    161.66 o
  12   4   6        2.61       55.08     19.73 o
  14   4   6      174.30      175.23     21.28 o
  16   4   6      652.89      579.51     33.44 o
  18   4   6       99.01      103.09     38.98 o
 -23   5   6        1.86       53.10     30.24 o
 -21   5   6      283.59      271.28     28.44 o
 -19   5   6     1419.08     1490.75     42.94 o
 -17   5   6      133.39      105.65     22.47 o
 -15   5   6     4425.56     3930.31    168.20 o
 -13   5   6      798.99      677.25     45.53 o
 -11   5   6     5123.57     4644.02    114.98 o
  -9   5   6     3915.68     4269.35     59.99 o
  -7   5   6    20219.26    20832.53    153.93 o
  -5   5   6     5382.79     4479.47     73.65 o
  -3   5   6       64.52       81.20     12.59 o
  -1   5   6     7062.79     8997.15    110.40 o
   1   5   6     2433.44     1920.41     33.45 o
   3   5   6     7698.38     6757.27    118.64 o
   5   5   6     1218.02     1260.82     19.68 o
   7   5   6     7419.95     7869.42    108.89 o
   9   5   6     1450.58     1292.80     24.08 o
  11   5   6     3845.69     3481.73     81.12 o
  13   5   6       64.18       73.57     16.89 o
  15   5   6      590.13      573.69     30.78 o
  17   5   6      322.60      298.57     39.65 o
 -22   6   6     1408.25     1418.65     74.26 o
 -20   6   6      309.48      310.39     30.63 o
 -18   6   6      225.68      238.86     41.98 o
 -16   6   6      962.56     1018.82     47.92 o
 -14   6   6     7414.34     7344.81    145.69 o
 -12   6   6     2153.38     2026.28     65.14 o
 -10   6   6      928.80      942.42     68.40 o
  -8   6   6    26406.67    27124.28    310.09 o
  -6   6   6     1417.05     1717.34     41.23 o
  -4   6   6      861.69      783.52     19.42 o
  -2   6   6      589.61      162.79     14.88 o
   0   6   6      658.64      484.74     15.13 o
   2   6   6     4624.30     4558.24     94.31 o
   4   6   6    17473.45    17345.38     97.34 o
   6   6   6     3236.83     3073.43     59.84 o
   8   6   6      125.14      131.79     23.24 o
  10   6   6     7410.93     7065.06     93.60 o
  12   6   6      840.31      614.28     49.53 o
  14   6   6       18.59       28.64     16.42 o
  16   6   6      300.26      254.09     32.34 o
 -21   7   6      128.97      187.94     38.91 o
 -19   7   6     2366.67     2728.70     58.21 o
 -17   7   6      265.53      302.16     55.97 o
 -15   7   6     5937.77     6004.39    112.45 o
 -13   7   6     1422.40     1296.73     89.53 o
 -11   7   6     1728.43     1621.74     30.41 o
  -9   7   6    10288.67     9821.36    119.35 o
  -7   7   6     6427.25     6310.59     72.17 o
  -5   7   6     6571.34     7506.24     69.13 o
  -3   7   6     2644.88     2462.53     33.91 o
  -1   7   6     1752.89     1716.11     45.23 o
   1   7   6     3490.78     4137.74     92.70 o
   3   7   6    21797.20    21598.32    185.06 o
   5   7   6     3781.38     4000.51     36.97 o
   7   7   6      635.92      581.25     22.91 o
   9   7   6     5786.79     5642.54     61.02 o
  11   7   6     1940.91     1941.48    102.83 o
  13   7   6      510.25      448.73     59.99 o
  15   7   6     1337.64     1274.76     90.93 o
  17   7   6       76.73       82.41     27.43 o
 -22   8   6      527.76      634.99     48.30 o
 -20   8   6     1459.60     1570.50     41.68 o
 -18   8   6     1292.60     1395.12     46.49 o
 -16   8   6     1060.17      996.83     39.92 o
 -14   8   6     6839.27     6945.16     64.37 o
 -12   8   6      568.48      454.25     40.89 o
 -10   8   6      857.24      750.97     21.66 o
  -8   8   6    12976.30    12646.91    208.37 o
  -6   8   6       26.93       38.55     12.03 o
  -4   8   6      559.79      621.06     23.07 o
  -2   8   6      335.02      158.52     17.23 o
   0   8   6      381.39      186.07     13.07 o
   2   8   6       52.84       28.80     15.95 o
   4   8   6    11537.86    12222.63     43.35 o
   6   8   6     3693.13     3757.67     41.25 o
   8   8   6        4.91       40.64     14.92 o
  10   8   6     2555.69     2533.32    102.79 o
  12   8   6       28.87       44.98     18.59 o
  14   8   6       16.28       20.20     16.39 o
  16   8   6      886.71      857.00     46.52 o
 -21   9   6       12.80       34.12     21.00 o
 -19   9   6      423.54      346.84     30.96 o
 -17   9   6       38.56       47.57     24.61 o
 -15   9   6     1651.05     1686.56     50.89 o
 -13   9   6     2097.90     2165.47     49.04 o
 -11   9   6     1043.36      872.48     34.87 o
  -9   9   6     6046.94     5833.87     92.30 o
  -7   9   6     6295.08     6218.97     58.46 o
  -5   9   6       19.42       22.16     11.65 o
  -3   9   6     3472.69     3066.74     36.63 o
  -1   9   6     1081.44      938.11     24.66 o
   1   9   6     2137.45     2111.25     27.27 o
   3   9   6    13533.20    13851.24    113.90 o
   5   9   6       67.95       45.42     13.55 o
   7   9   6        1.60       10.89     13.11 o
   9   9   6     2825.73     2638.94    113.64 o
  11   9   6     2851.88     2978.25     63.71 o
  13   9   6       86.43       80.51     23.05 o
  15   9   6     2627.42     2926.64     70.66 o
 -20  10   6       56.96       91.65     23.12 o
 -18  10   6       12.17       28.48     21.46 o
 -16  10   6       33.47       65.83     30.21 o
 -14  10   6        3.63       13.63     15.90 o
 -12  10   6      302.67      222.86     23.73 o
 -10  10   6     1405.00     1407.75     34.51 o
  -8  10   6     7918.72     7552.47     79.77 o
  -6  10   6        3.68       32.71     14.04 o
  -4  10   6      223.97      271.55     16.02 o
  -2  10   6     7611.33     7278.47    101.21 o
   0  10   6      268.88      266.13     18.17 o
   2  10   6     2006.40     2017.53     63.35 o
   4  10   6     8975.46     8847.28     61.02 o
   6  10   6      621.12      606.76     27.04 o
   8  10   6     3194.12     2954.57     72.36 o
  10  10   6      926.26      855.72     48.52 o
  12  10   6       17.15       44.44     19.43 o
  14  10   6      500.69      464.65     46.40 o
  16  10   6        6.40       20.45     25.34 o
 -19  11   6        1.44       15.85     19.54 o
 -17  11   6        9.61       41.28     21.85 o
 -15  11   6      916.36      891.22     45.87 o
 -13  11   6      994.34      988.96     38.51 o
 -11  11   6     3631.15     3593.05     49.47 o
  -9  11   6      714.56      624.27     31.98 o
  -7  11   6       98.19      152.26     22.97 o
  -5  11   6     3196.49     2930.72     88.26 o
  -3  11   6     1196.29     1090.77     33.93 o
  -1  11   6     4498.74     4227.39     64.62 o
   1  11   6     7558.71     7274.68    131.83 o
   3  11   6     9561.16     9635.22    177.51 o
   5  11   6      978.90      890.88     30.13 o
   7  11   6       86.53      143.45     23.52 o
   9  11   6       79.99      142.94     23.09 o
  11  11   6      245.77      277.99     32.24 o
  13  11   6      560.50      498.44     44.63 o
  15  11   6       64.38       64.45     33.45 o
 -18  12   6       14.66       27.94     22.61 o
 -16  12   6      179.78      227.62     47.31 o
 -14  12   6       12.34       35.67     19.42 o
 -12  12   6       19.31       38.17     21.47 o
 -10  12   6      626.88      599.74     36.10 o
  -8  12   6     1709.24     1639.41     62.78 o
  -6  12   6     3724.94     3723.14     40.00 o
  -4  12   6      411.07      443.69     25.21 o
  -2  12   6     3606.63     3493.41     78.94 o
   0  12   6     2020.61     2023.87     33.69 o
   2  12   6     1373.81     1351.33     32.51 o
   4  12   6     1240.87     1223.86     40.82 o
   6  12   6     3176.41     3232.26     49.30 o
   8  12   6      209.48      176.67     23.32 o
  10  12   6       25.45       28.81     18.50 o
  12  12   6      977.31     1041.43     61.42 o
  14  12   6      132.09      198.07     42.94 o
 -19  13   6      938.20      979.51     52.65 o
 -17  13   6      284.73      299.43     54.55 o
 -15  13   6        1.48       18.51     17.24 o
 -13  13   6      769.66      757.74     35.64 o
 -11  13   6      380.33      338.67     36.67 o
  -9  13   6      900.20      867.86     39.68 o
  -7  13   6      207.06      218.92     19.82 o
  -5  13   6     2767.50     2704.78     40.73 o
  -3  13   6     3270.33     3156.93     42.69 o
  -1  13   6      592.59      545.45     24.98 o
   1  13   6     2661.89     2700.97     79.24 o
   3  13   6      129.33      112.25     20.79 o
   5  13   6       42.04       42.96     17.55 o
   7  13   6       16.50       25.24     18.69 o
   9  13   6     2239.29     2197.13     48.56 o
  11  13   6       82.83      120.78     41.38 o
  13  13   6      128.50       82.89     30.00 o
 -18  14   6       41.12       40.53     22.03 o
 -16  14   6      663.56      670.33     38.76 o
 -14  14   6      608.22      629.53     29.38 o
 -12  14   6      116.80      109.02     30.53 o
 -10  14   6      138.77      116.03     25.69 o
  -8  14   6      394.80      525.23     45.86 o
  -6  14   6     3130.18     3152.81     42.51 o
  -4  14   6      185.64      194.93     20.93 o
  -2  14   6     5053.52     4770.09     98.50 o
   0  14   6     1630.12     1607.97     37.57 o
   2  14   6     1055.66      999.10     35.52 o
   4  14   6      110.75      156.75     25.29 o
   6  14   6      117.69      146.10     22.29 o
   8  14   6       63.23       40.91     19.25 o
  10  14   6       40.14       85.18     35.66 o
  12  14   6      930.46      983.81     71.97 o
 -17  15   6     2013.00     2213.58     88.56 o
 -15  15   6      172.16      138.16     20.74 o
 -13  15   6        6.95       18.38     16.38 o
 -11  15   6      107.10       93.88     19.81 o
  -9  15   6      218.24      233.65     38.44 o
  -7  15   6      974.34      996.60     45.43 o
  -5  15   6     6733.29     6965.86     81.43 o
  -3  15   6     2899.87     2707.71     33.66 o
  -1  15   6       17.90       42.30     18.94 o
   1  15   6     2521.78     2543.10     57.24 o
   3  15   6      700.81      651.31     37.43 o
   5  15   6      104.62       80.32     20.40 o
   7  15   6     1198.45     1303.54     38.15 o
   9  15   6      117.76      151.95     71.39 o
  11  15   6     2995.80     3371.07    113.40 o
 -14  16   6       55.73       70.85     20.13 o
 -12  16   6       87.75       85.64     22.68 o
 -10  16   6        2.73       25.17     19.25 o
  -8  16   6      296.11      289.90     39.63 o
  -6  16   6     2922.53     3088.90     49.45 o
  -4  16   6        3.95       33.77     12.78 o
  -2  16   6     3050.09     2976.07     60.60 o
   0  16   6     1161.35     1000.00     61.86 o
   2  16   6     1461.19     1362.03     38.49 o
   4  16   6      134.26      144.97     21.60 o
   6  16   6       36.00       81.64     31.34 o
   8  16   6      215.58      246.11     50.22 o
  10  16   6      215.89      241.30     77.61 o
 -13  17   6      340.59      308.06     31.05 o
 -11  17   6      327.32      331.81     32.37 o
  -9  17   6       45.32       85.49     29.49 o
  -7  17   6     2495.61     2596.74     53.76 o
  -5  17   6     1588.61     1695.91     36.42 o
  -3  17   6     1300.97     1229.98     35.14 o
  -1  17   6        2.90       36.25     17.78 o
   1  17   6     4366.07     4559.48     93.29 o
   3  17   6      733.56      704.21     34.81 o
   5  17   6       50.91       59.71     33.30 o
   7  17   6       38.66       82.55     48.14 o
   9  17   6        1.80       31.37     46.15 o
 -12  18   6       20.29       30.73     19.93 o
 -10  18   6       36.22       51.69     20.42 o
  -8  18   6      678.23      634.12     37.30 o
  -6  18   6     3078.36     3404.60     78.66 o
  -4  18   6        6.38       24.96     15.71 o
  -2  18   6     1080.39     1062.00     70.44 o
   0  18   6     1963.73     2089.08     51.78 o
   2  18   6     2595.95     2505.21     44.88 o
   4  18   6       45.86       59.21     32.18 o
   6  18   6      113.18       81.54     48.00 o
  -9  19   6       90.68       69.14     24.39 o
  -7  19   6     2500.79     2452.86     47.19 o
  -5  19   6      264.83      239.94     21.83 o
  -3  19   6     1500.20     1617.78     49.60 o
  -1  19   6       19.76       37.60     19.17 o
   1  19   6     1847.05     1877.94     59.22 o
   3  19   6      197.63      121.19     34.46 o
   5  19   6      315.36      339.81     94.97 o
  -6  20   6      856.05      816.25     35.80 o
  -4  20   6      228.09      221.03     27.10 o
  -2  20   6     1732.88     1812.51     57.59 o
   0  20   6     1182.31     1279.57     52.61 o
 -23   1   7      121.87      137.84     31.83 o
 -21   1   7      800.78      713.49     47.32 o
 -19   1   7      179.14      179.53     45.10 o
 -17   1   7      174.56      247.82     45.15 o
 -15   1   7      335.65      457.64     53.98 o
 -13   1   7      106.58      215.63     87.33 o
 -11   1   7        9.90       14.07     15.13 o
  -9   1   7      593.12      646.29     60.21 o
  -7   1   7       24.68       71.71     33.74 o
  -5   1   7      549.53      507.42     16.45 o
  -3   1   7      106.14      127.35      9.85 o
  -1   1   7      266.52      355.39     15.33 o
   1   1   7     1659.88     2134.97     50.32 o
   3   1   7      570.87      689.75     59.74 o
   5   1   7       93.30       95.49     26.95 o
   7   1   7      178.98      239.92     62.95 o
   9   1   7       35.35      104.72     34.73 o
  11   1   7        8.21       34.65     17.06 o
  13   1   7      297.20      207.26     21.41 o
  15   1   7      436.18      403.47     28.92 o
  17   1   7      545.71      610.14     67.57 o
 -24   2   7      223.03      248.83     56.37 o
 -22   2   7      126.07       81.83     36.55 o
 -20   2   7      113.87      188.46     43.79 o
 -18   2   7       45.67       92.28     26.64 o
 -16   2   7      205.08      164.81     24.68 o
 -14   2   7       65.32       15.19     16.68 o
 -12   2   7     2455.99     2546.21     91.47 o
 -10   2   7      619.81      527.81     20.21 o
  -8   2   7      198.41      183.36     27.18 o
  -6   2   7      409.64      430.77     23.35 o
  -4   2   7      518.71      668.19     16.35 o
  -2   2   7      923.23      937.92     47.27 o
   0   2   7      836.95     1087.72     23.54 o
   2   2   7     1452.39     1734.75     99.21 o
   4   2   7      357.71      357.07     48.27 o
   6   2   7      535.12      541.61     48.52 o
   8   2   7       21.93       33.12     13.95 o
  10   2   7      122.40      183.91     53.92 o
  12   2   7      465.58      404.54     24.26 o
  14   2   7      400.44      407.90     33.04 o
  16   2   7       27.67       59.89     29.53 o
  18   2   7       58.34       53.65     32.29 o
 -23   3   7       77.77       64.70     33.64 o
 -21   3   7       95.31       69.86     21.55 o
 -19   3   7     2829.53     3060.78     80.48 o
 -17   3   7       53.45       60.12     23.30 o
 -15   3   7     1849.33     1890.44     78.06 o
 -13   3   7     1038.39      808.00     31.45 o
 -11   3   7     1482.72     1505.60     37.15 o
  -9   3   7      590.78      634.91     23.12 o
  -7   3   7     6915.82     7136.23    153.88 o
  -5   3   7     1920.43     1917.09     38.29 o
  -3   3   7      461.13      356.45     18.01 o
  -1   3   7      185.76      198.34     14.72 o
   1   3   7    19119.77    21106.17    256.57 o
   3   3   7        3.30       14.65      9.53 o
   5   3   7     3433.05     3389.65    104.56 o
   7   3   7     2100.10     2174.66    104.62 o
   9   3   7     2108.11     1921.10     57.64 o
  11   3   7     2565.88     2492.37     41.63 o
  13   3   7      386.35      380.52     42.01 o
  15   3   7      228.19      287.67     29.08 o
  17   3   7       93.49       92.41     23.63 o
 -22   4   7       56.13       50.18     22.18 o
 -20   4   7     1353.79     1264.23     55.19 o
 -18   4   7      260.61      265.97     28.13 o
 -16   4   7     1164.96      966.32     48.71 o
 -14   4   7      532.74      417.04     48.96 o
 -12   4   7      753.71      653.17     89.83 o
 -10   4   7     6335.02     6551.91     48.61 o
  -8   4   7     2118.38     2038.26     45.69 o
  -6   4   7     1828.55     1754.85     33.72 o
  -4   4   7       74.88       21.80     10.10 o
  -2   4   7     5645.01     7011.29     40.12 o
   0   4   7     2040.47     2178.69     17.20 o
   2   4   7     3743.72     3293.43     73.93 o
   4   4   7      853.27      797.64     92.34 o
   6   4   7      408.53      392.33     26.07 o
   8   4   7       11.91       18.25     11.56 o
  10   4   7     5330.31     5133.37    118.20 o
  12   4   7       52.41      106.12     22.95 o
  14   4   7      129.22      129.61     24.35 o
  16   4   7       53.20       54.80     21.62 o
 -23   5   7       17.96       28.73     20.53 o
 -21   5   7       29.28       31.53     17.73 o
 -19   5   7     2608.05     2557.29     61.98 o
 -17   5   7      364.23      291.21     44.78 o
 -15   5   7     2854.86     2440.01     83.54 o
 -13   5   7     1194.33     1235.50     37.16 o
 -11   5   7      627.19      534.89     67.11 o
  -9   5   7      655.21      618.78     18.88 o
  -7   5   7     4127.87     4228.74     93.11 o
  -5   5   7     3231.87     3420.84     52.84 o
  -3   5   7     3492.68     4336.55     23.41 o
  -1   5   7      354.95      437.35      9.80 o
   1   5   7     3068.55     3146.39     68.05 o
   3   5   7      231.98      139.12     17.85 o
   5   5   7       14.37       46.22     12.91 o
   7   5   7     1479.56     1520.16     47.05 o
   9   5   7     2294.24     2126.77     27.01 o
  11   5   7     1407.81     1309.14     58.25 o
  13   5   7      517.52      550.22     44.55 o
  15   5   7      871.60      833.31     40.22 o
  17   5   7      191.84      229.03     39.90 o
 -22   6   7       20.22       35.28     19.56 o
 -20   6   7      209.37      181.80     27.23 o
 -18   6   7     2472.24     2521.42    140.45 o
 -16   6   7      136.48      107.92     36.16 o
 -14   6   7       87.66       70.71     31.66 o
 -12   6   7      459.83      408.62     62.26 o
 -10   6   7      419.49      384.48     26.62 o
  -8   6   7     3106.22     3207.03     44.19 o
  -6   6   7     2447.04     2449.36     24.90 o
  -4   6   7     3695.24     4038.02     71.39 o
  -2   6   7      629.91      405.71     29.32 o
   0   6   7     1005.04     1199.78     28.05 o
   2   6   7     8420.97     8113.00    121.06 o
   4   6   7       64.93       81.60     14.54 o
   6   6   7     1498.16     1487.40     20.66 o
   8   6   7      260.05      249.49     23.83 o
  10   6   7     2854.17     2454.89     62.53 o
  12   6   7      716.13      588.78     20.21 o
  14   6   7      237.74      218.28     26.16 o
  16   6   7        4.73       41.83     26.68 o
 -21   7   7      526.16      532.66     67.08 o
 -19   7   7     1510.58     1361.07     42.85 o
 -17   7   7     2479.65     2616.56     48.94 o
 -15   7   7     1914.90     1866.69     89.05 o
 -13   7   7      108.19      116.75     29.17 o
 -11   7   7     2105.54     2116.59     80.10 o
  -9   7   7     6993.46     6948.02     72.89 o
  -7   7   7    19544.70    21001.86    116.62 o
  -5   7   7       41.34       33.09     11.10 o
  -3   7   7     8855.94     8445.67    132.75 o
  -1   7   7     5238.50     5252.02    137.82 o
   1   7   7    17883.54    18869.41    197.65 o
   3   7   7    13709.44    14056.68     56.58 o
   5   7   7     1347.51     1349.36     29.10 o
   7   7   7      536.62      627.79     28.43 o
   9   7   7     7790.57     7714.16     81.38 o
  11   7   7     1976.58     1938.17     49.06 o
  13   7   7     1468.47     1402.15     68.87 o
  15   7   7      177.59      154.71     58.15 o
 -22   8   7       69.26       69.58     29.00 o
 -20   8   7      571.52      542.41     31.60 o
 -18   8   7     1656.66     1615.20     73.64 o
 -16   8   7     1467.72     1420.61     59.07 o
 -14   8   7      184.64      188.44     39.07 o
 -12   8   7       78.17      113.77     41.09 o
 -10   8   7     1024.36      838.60     25.31 o
  -8   8   7    10878.39    10891.51     79.85 o
  -6   8   7     2428.70     2445.10     53.54 o
  -4   8   7     7233.82     7642.42     89.70 o
  -2   8   7     2600.83     2510.95     19.03 o
   0   8   7      754.90      787.92     19.27 o
   2   8   7    10238.51    10611.43    152.13 o
   4   8   7        2.73       16.71     10.31 o
   6   8   7       99.56       55.96     13.95 o
   8   8   7     3154.35     2941.68     34.79 o
  10   8   7     4539.46     4726.44    153.76 o
  12   8   7     1550.12     1264.03     40.74 o
  14   8   7      682.39      668.71     47.55 o
  16   8   7       27.67       49.01     29.71 o
 -21   9   7       29.28       58.56     24.91 o
 -19   9   7      543.01      537.32     48.73 o
 -17   9   7     2072.67     2230.98     71.34 o
 -15   9   7      535.97      507.12     60.11 o
 -13   9   7       14.96       20.15     17.24 o
 -11   9   7      499.04      487.81     31.94 o
  -9   9   7     6672.21     6849.93     36.42 o
  -7   9   7     9250.67     9434.97     56.70 o
  -5   9   7       76.74       83.82     15.89 o
  -3   9   7      426.16      374.42     18.56 o
  -1   9   7     9324.96     9490.78     65.87 o
   1   9   7    10675.43    11351.66    100.04 o
   3   9   7     7055.06     7110.03     65.65 o
   5   9   7      503.31      451.35     19.86 o
   7   9   7      582.09      434.39     25.82 o
   9   9   7    11230.10    11745.17    244.95 o
  11   9   7     3774.98     3908.10    125.56 o
  13   9   7      168.67      113.00     27.93 o
  15   9   7       19.65       34.84     26.03 o
 -20  10   7      548.47      542.86     33.27 o
 -18  10   7     1238.28     1387.29     89.98 o
 -16  10   7     2767.81     2901.70    147.55 o
 -14  10   7      296.71      242.62     27.58 o
 -12  10   7      152.35      134.51     25.32 o
 -10  10   7     6145.28     5971.45     90.53 o
  -8  10   7    15021.48    15618.00    198.71 o
  -6  10   7     6558.57     6401.50     92.45 o
  -4  10   7      424.62      342.93     26.55 o
  -2  10   7     8864.46     8360.08    130.01 o
   0  10   7    15913.89    16526.24     80.74 o
   2  10   7    17149.70    17867.13    225.52 o
   4  10   7     1915.53     1830.40     35.39 o
   6  10   7     1047.94      936.09     29.28 o
   8  10   7    11128.73    11604.89    339.97 o
  10  10   7     3350.52     3308.03     55.24 o
  12  10   7     1533.11     1559.89     58.23 o
  14  10   7      293.34      260.99     39.99 o
 -19  11   7     1836.97     1961.29     93.65 o
 -17  11   7     2235.20     2138.96    105.34 o
 -15  11   7      564.86      543.57     35.75 o
 -13  11   7      312.30      276.52     42.28 o
 -11  11   7       76.66      110.72     27.87 o
  -9  11   7     8985.25     8825.04    117.05 o
  -7  11   7     9124.12     9202.91    180.96 o
  -5  11   7        2.43       14.61     11.41 o
  -3  11   7        3.62       26.80     14.39 o
  -1  11   7    12062.08    12705.22    129.42 o
   1  11   7     4284.18     4094.77    111.55 o
   3  11   7     4232.37     4188.89     44.52 o
   5  11   7     2419.41     2270.85     31.40 o
   7  11   7      816.42      675.44     31.91 o
   9  11   7     2899.71     3022.03    176.22 o
  11  11   7     5693.99     6603.46     86.54 o
  13  11   7        3.30       33.32     32.22 o
 -18  12   7      424.81      337.88     43.87 o
 -16  12   7     1675.13     1678.58     44.77 o
 -14  12   7      598.83      412.91     61.02 o
 -12  12   7      901.65      851.81     40.03 o
 -10  12   7      115.47      105.65     26.85 o
  -8  12   7     2344.80     2300.05     48.71 o
  -6  12   7     4817.49     4678.73     46.13 o
  -4  12   7     8637.38     8498.76     63.48 o
  -2  12   7     4996.69     4858.23     38.34 o
   0  12   7      583.58      576.54     27.80 o
   2  12   7       15.14       36.47     15.72 o
   4  12   7     3085.01     2859.67     50.13 o
   6  12   7     6535.85     6745.91    293.68 o
   8  12   7      768.68      881.50     55.35 o
  10  12   7     1617.26     1658.46     64.38 o
  12  12   7        3.92       26.84     30.36 o
 -19  13   7      754.01      857.42     49.61 o
 -17  13   7      686.60      639.22     35.13 o
 -15  13   7      692.12      737.13     36.13 o
 -13  13   7      573.98      406.47     30.10 o
 -11  13   7       50.76       46.44     22.91 o
  -9  13   7     4894.57     5085.99    103.96 o
  -7  13   7      814.20      761.36     25.75 o
  -5  13   7      142.87      203.64     25.01 o
  -3  13   7      488.77      420.89     24.71 o
  -1  13   7     2096.59     1811.50     43.30 o
   1  13   7     2724.92     2694.98     38.52 o
   3  13   7     1702.70     1635.70     35.25 o
   5  13   7     3030.99     2873.78     65.34 o
   7  13   7       80.66       43.70     25.98 o
   9  13   7     2006.47     2195.89    193.47 o
  11  13   7     3009.41     3364.25     73.41 o
  13  13   7        8.12       50.12     31.23 o
 -18  14   7      908.21      901.30     90.03 o
 -16  14   7      913.75      860.85     37.23 o
 -14  14   7      880.51      947.30     47.34 o
 -12  14   7       66.63       43.30     18.33 o
 -10  14   7     4476.94     4499.71    103.30 o
  -8  14   7    10512.28    11072.77    104.61 o
  -6  14   7     4626.81     4580.73     79.71 o
  -4  14   7      782.22      827.42     43.12 o
  -2  14   7     3823.03     3995.00     45.84 o
   0  14   7    14489.71    15605.18    384.90 o
   2  14   7     6542.51     6659.60    104.07 o
   4  14   7     3074.54     3352.17     55.60 o
   6  14   7      120.93      101.14     27.12 o
   8  14   7      980.19      966.81     50.44 o
  10  14   7     6680.50     7482.36     97.71 o
  12  14   7      532.64      480.18     46.06 o
 -15  15   7     1508.42     1577.66     61.64 o
 -13  15   7        7.73       36.29     20.74 o
 -11  15   7      218.51      194.52     29.40 o
  -9  15   7    13081.95    14637.85    250.19 o
  -7  15   7     1293.40     1231.99     38.76 o
  -5  15   7     3863.27     4105.29     60.92 o
  -3  15   7      202.38      233.07     22.82 o
  -1  15   7     7964.70     8069.32    201.44 o
   1  15   7     5716.40     5754.16    112.75 o
   3  15   7     7642.97     7971.20    101.79 o
   5  15   7       19.17       55.91     20.95 o
   7  15   7      453.15      412.30     39.67 o
   9  15   7     5080.57     5589.73     83.22 o
 -14  16   7      390.26      420.05     41.53 o
 -12  16   7      461.76      380.38     26.76 o
 -10  16   7     1445.04     1388.20     42.61 o
  -8  16   7     1885.97     1986.76     49.84 o
  -6  16   7       75.65       64.44     26.24 o
  -4  16   7      985.11      795.14     28.08 o
  -2  16   7        5.91       38.21     17.76 o
   0  16   7      307.02      238.96     24.54 o
   2  16   7     1988.12     2000.88     61.52 o
   4  16   7      151.42      194.58     40.92 o
   6  16   7       38.07       42.09     28.79 o
   8  16   7      503.04      463.15     71.69 o
 -13  17   7      503.05      492.61     40.29 o
 -11  17   7       27.89       20.41     19.17 o
  -9  17   7     3974.53     4184.82     88.35 o
  -7  17   7     3529.42     3556.06     59.22 o
  -5  17   7        8.94       43.09     29.24 o
  -3  17   7     1292.87     1390.34     38.64 o
  -1  17   7     2013.64     1971.54     43.18 o
   1  17   7     2823.35     2808.16    103.49 o
   3  17   7     2649.18     2998.52    126.37 o
   5  17   7       72.86       95.76     36.28 o
   7  17   7       32.87       19.42     36.57 o
 -12  18   7        1.72       22.78     21.78 o
 -10  18   7      612.84      492.70     35.47 o
  -8  18   7     2625.33     2828.88     52.91 o
  -6  18   7       44.29       55.88     23.37 o
  -4  18   7       51.52       58.99     21.17 o
  -2  18   7      613.80      603.42     25.54 o
   0  18   7      116.29      133.33     42.31 o
   2  18   7     2147.86     2153.91     57.64 o
   4  18   7      323.79      316.77     45.43 o
   6  18   7      305.45      320.70     46.15 o
  -9  19   7      483.05      453.59     33.82 o
  -7  19   7      428.24      385.35     36.20 o
  -5  19   7      413.74      452.02     44.91 o
  -3  19   7        2.94       25.75     17.97 o
  -1  19   7      124.19       58.02     27.66 o
   1  19   7        2.67       69.16     29.24 o
   3  19   7      509.16      509.98     81.01 o
 -24   0   8       30.32      113.84     45.10 o
 -22   0   8      360.97      332.48     57.45 o
 -20   0   8     6013.30     6427.67    311.30 o
 -18   0   8     1891.00     1824.09    163.53 o
 -16   0   8      268.06      349.39     54.25 o
 -14   0   8     1036.87     1197.15     62.64 o
 -12   0   8      268.32      528.40     57.12 o
 -10   0   8      138.57      192.06     40.46 o
  -8   0   8    46242.37    48359.71   1267.69 o
  -6   0   8     2336.38     2063.09     89.48 o
  -4   0   8       33.65      401.69     39.47 o
  -2   0   8     1480.52     2089.23     30.39 o
   0   0   8     4719.01     6083.37    172.32 o
   2   0   8     6222.37     5279.98    475.37 o
   4   0   8       12.11       20.79     31.39 o
   6   0   8     3468.84     3490.74    464.41 o
   8   0   8    29847.99    30480.94    197.18 o
  10   0   8      559.68      572.62     45.06 o
  12   0   8     3121.69     2978.94     98.06 o
  14   0   8       37.80       28.98     21.78 o
 -23   1   8       25.10       37.69     25.85 o
 -21   1   8     2684.19     2590.18    119.28 o
 -19   1   8     6927.67     6914.20    191.14 o
 -17   1   8      187.94      325.59     91.97 o
 -15   1   8     9255.01     8736.47    230.58 o
 -13   1   8      346.23      269.30     25.93 o
 -11   1   8     1007.94     1054.11     56.30 o
  -9   1   8    16419.02    15577.16    281.78 o
  -7   1   8    21833.00    24122.51    338.93 o
  -5   1   8    19815.87    23056.09    284.22 o
  -3   1   8    46322.36    44548.13    365.74 o
  -1   1   8      238.23      496.69     33.21 o
   1   1   8    21235.42    25488.09    432.95 o
   3   1   8    11539.40    10024.33    268.28 o
   5   1   8     4365.03     3966.08    138.54 o
   7   1   8     3316.18     3324.27    121.10 o
   9   1   8    22219.37    23723.54    294.23 o
  11   1   8      112.98      127.35     22.98 o
  13   1   8     1052.38     1074.31     31.10 o
  15   1   8      451.91      401.14     25.90 o
 -24   2   8      621.12      550.44     51.07 o
 -22   2   8        1.57       58.26     26.21 o
 -20   2   8     5649.70     5746.96    244.89 o
 -18   2   8       44.49       82.42     31.94 o
 -16   2   8      531.73      391.83     54.06 o
 -14   2   8     4683.86     4637.73    191.96 o
 -12   2   8     1308.50      969.10     47.61 o
 -10   2   8    13569.60    13868.43    409.83 o
  -8   2   8    17226.21    17700.02    141.99 o
  -6   2   8       21.48       27.47      9.35 o
  -4   2   8     1407.39     1944.90     62.04 o
  -2   2   8    10723.78    11597.19    136.11 o
   0   2   8     3100.02     4558.88     67.73 o
   2   2   8    24459.61    25326.42    202.57 o
   4   2   8     3106.92     2618.75    151.44 o
   6   2   8      890.54      691.92     68.33 o
   8   2   8    25873.61    27383.38    359.85 o
  10   2   8     1875.06     1860.37     83.61 o
  12   2   8      142.70      150.96     20.84 o
  14   2   8       11.37       48.92     24.52 o
  16   2   8        1.80       44.08     24.64 o
 -23   3   8      495.43      403.67     46.69 o
 -21   3   8     1916.56     1854.58     76.18 o
 -19   3   8     5382.70     5655.21    182.92 o
 -17   3   8      389.57      489.83     66.18 o
 -15   3   8     4980.10     4843.70    154.09 o
 -13   3   8     1291.37     1203.86     36.28 o
 -11   3   8     2688.04     2753.72     42.42 o
  -9   3   8    30200.22    32916.96    217.05 o
  -7   3   8    10130.77    11996.42    137.19 o
  -5   3   8     9406.32     9827.48     93.85 o
  -3   3   8    10050.07     8264.50    120.81 o
  -1   3   8    38060.38    45633.14    265.74 o
   1   3   8     9601.71    11211.71    134.53 o
   3   3   8     5396.30     4734.01    153.73 o
   5   3   8     2022.48     1823.90     88.98 o
   7   3   8     1368.33     1332.66     63.18 o
   9   3   8    13883.77    13612.89    162.54 o
  11   3   8      165.31      199.23     33.51 o
  13   3   8      547.86      625.94     29.05 o
  15   3   8      210.92      211.09     29.42 o
  17   3   8      278.95      273.56     53.93 o
 -22   4   8        4.09       30.49     19.39 o
 -20   4   8     4737.36     4657.95     97.56 o
 -18   4   8     1178.97      977.37     53.40 o
 -16   4   8      120.50      174.88     37.47 o
 -14   4   8     1546.18     1266.27     67.68 o
 -12   4   8     4205.73     4243.37     94.94 o
 -10   4   8     8706.27     7710.80     83.56 o
  -8   4   8     6025.60     4965.88    107.46 o
  -6   4   8     5951.11     5575.66     57.16 o
  -4   4   8      518.54     1359.88     29.23 o
  -2   4   8     4426.99     3603.44     28.45 o
   0   4   8     1997.74     1874.26     19.20 o
   2   4   8     5925.61     4946.67    111.95 o
   4   4   8     2015.52     2302.23    108.92 o
   6   4   8     1603.52     1519.61     74.76 o
   8   4   8     6878.52     6616.54     59.72 o
  10   4   8     3962.50     3508.00    111.47 o
  12   4   8     2305.61     2331.60     80.86 o
  14   4   8      795.96      822.82     68.73 o
  16   4   8        3.82       27.14     22.38 o
 -23   5   8      614.96      551.06     32.13 o
 -21   5   8     2347.50     2335.14     71.67 o
 -19   5   8      888.35      807.54     82.39 o
 -17   5   8     1018.36      897.38     62.20 o
 -15   5   8      237.39      184.69     23.29 o
 -13   5   8       11.62       38.05     16.67 o
 -11   5   8      856.38      821.84     25.55 o
  -9   5   8     8940.12     8273.94    117.68 o
  -7   5   8     6305.17     6531.91     75.53 o
  -5   5   8     1066.26     1354.41     29.52 o
  -3   5   8      783.33      344.49     22.84 o
  -1   5   8     3388.37     3430.79     53.40 o
   1   5   8     1151.17     1042.73     28.77 o
   3   5   8      624.93      325.36     43.70 o
   5   5   8     2918.85     2956.21    240.43 o
   7   5   8     1310.02     1140.64     38.90 o
   9   5   8     8595.69     8307.90    175.51 o
  11   5   8        4.23       15.97     12.50 o
  13   5   8       89.84      113.68     30.59 o
  15   5   8       93.24      141.64     38.03 o
 -22   6   8        8.63       31.41     20.27 o
 -20   6   8     5943.28     6511.98     83.72 o
 -18   6   8       18.39       51.04     28.38 o
 -16   6   8       36.79       65.81     24.54 o
 -14   6   8     4887.25     4974.55     51.29 o
 -12   6   8      170.83      176.03     25.25 o
 -10   6   8     7063.25     7036.10    123.69 o
  -8   6   8     2784.51     2693.42     54.46 o
  -6   6   8     2293.03     1927.32     42.14 o
  -4   6   8      208.84      121.86     12.51 o
  -2   6   8     3895.20     3387.30     38.00 o
   0   6   8     2285.24     2743.23     52.44 o
   2   6   8     1265.28      930.46     42.14 o
   4   6   8      379.91      261.93     49.21 o
   6   6   8      220.81      241.98     30.72 o
   8   6   8     9168.07     8989.20     90.57 o
  10   6   8      973.22      851.87     26.83 o
  12   6   8      285.16      240.71     29.43 o
  14   6   8      104.44      117.59     34.10 o
  16   6   8       18.10       62.60     34.02 o
 -21   7   8     3527.35     3701.56     54.35 o
 -19   7   8     2317.30     2343.80     98.47 o
 -17   7   8     1106.09     1082.99     41.78 o
 -15   7   8     6674.05     6470.44    111.41 o
 -13   7   8      130.39      185.85     30.44 o
 -11   7   8     1416.10     1321.53     58.90 o
  -9   7   8    18622.21    19053.64    222.16 o
  -7   7   8       17.77       27.36     11.08 o
  -5   7   8     1430.47     1251.59     19.58 o
  -3   7   8    15529.56    14774.56     88.09 o
  -1   7   8    10782.04    11680.30    160.25 o
   1   7   8      508.60      515.73     24.67 o
   3   7   8     4321.62     4180.00     71.98 o
   5   7   8     3176.86     2919.37    119.20 o
   7   7   8     1681.24     1754.99     62.24 o
   9   7   8     6242.58     6307.17     53.45 o
  11   7   8      118.51      101.29     21.52 o
  13   7   8       27.24       34.52     20.21 o
  15   7   8     2747.06     2917.27     64.68 o
 -22   8   8       58.93       61.76     24.34 o
 -20   8   8     3265.73     3715.56     56.88 o
 -18   8   8      276.55      357.14     39.74 o
 -16   8   8       16.52       42.52     20.38 o
 -14   8   8     1755.60     1708.46     45.78 o
 -12   8   8      705.04      705.08     55.46 o
 -10   8   8     3221.69     2947.80     64.47 o
  -8   8   8     1479.79     1361.74     81.58 o
  -6   8   8     2564.92     2315.22     28.28 o
  -4   8   8      477.86      410.98     21.59 o
  -2   8   8     1312.45     1322.83     77.15 o
   0   8   8     1186.44     1346.59     22.50 o
   2   8   8      124.60      107.07     12.89 o
   4   8   8     1064.59     1019.07     20.61 o
   6   8   8      300.94      194.06     18.17 o
   8   8   8     8318.37     8109.13    145.83 o
  10   8   8     1025.58      976.11     42.12 o
  12   8   8       34.26       27.02     19.85 o
  14   8   8     2120.30     2180.41     69.67 o
 -21   9   8     2025.89     2204.63     55.18 o
 -19   9   8      920.85      995.88     44.30 o
 -17   9   8       42.11      111.95     32.32 o
 -15   9   8     2041.45     2192.27     53.15 o
 -13   9   8     1773.91     1981.97     78.50 o
 -11   9   8      156.68      144.91     26.53 o
  -9   9   8     8061.94     8540.62     86.11 o
  -7   9   8        1.22       46.99     14.58 o
  -5   9   8      324.28      327.64     23.84 o
  -3   9   8     8666.89     8042.84     54.48 o
  -1   9   8     2733.92     2946.39     51.47 o
   1   9   8      679.03      648.82     25.01 o
   3   9   8     4449.14     4349.58     48.09 o
   5   9   8      169.15      153.42     19.08 o
   7   9   8     2479.15     2304.36     95.40 o
   9   9   8     3166.06     3245.34    109.96 o
  11   9   8        1.31       39.59     24.87 o
  13   9   8      367.21      367.70     44.33 o
  15   9   8      574.70      584.67     46.45 o
 -20  10   8      169.75      173.44     32.26 o
 -18  10   8       10.99       62.01     26.33 o
 -16  10   8       55.09       86.94     38.67 o
 -14  10   8     2835.02     2825.37     50.48 o
 -12  10   8      316.39      256.08     40.30 o
 -10  10   8     1815.30     1785.99     37.09 o
  -8  10   8     4888.95     4991.82     70.63 o
  -6  10   8      936.65      911.08     43.27 o
  -4  10   8      755.45      656.92     23.38 o
  -2  10   8     7440.19     7456.20     64.28 o
   0  10   8     2278.71     2082.69     31.86 o
   2  10   8     8110.14     7886.74    136.01 o
   4  10   8      163.66      128.73     16.72 o
   6  10   8        0.02        8.56     20.08 o
   8  10   8     1429.13     1339.56     81.74 o
  10  10   8        4.05       35.31     25.38 o
  12  10   8      767.34      719.28     47.28 o
  14  10   8      525.87      541.69     80.22 o
 -19  11   8      538.41      483.33     41.42 o
 -17  11   8      309.85      348.64     40.30 o
 -15  11   8      160.71      183.57     35.46 o
 -13  11   8      238.16      214.79     34.55 o
 -11  11   8     5086.37     5289.24     78.31 o
  -9  11   8     3810.81     3746.17    101.96 o
  -7  11   8       20.30       49.51     16.31 o
  -5  11   8      123.58      125.76     14.74 o
  -3  11   8     2223.53     2044.85     40.82 o
  -1  11   8      143.03      152.25     17.93 o
   1  11   8     1024.99     1031.61     30.50 o
   3  11   8     2889.92     2745.13     48.31 o
   5  11   8     4242.65     4104.77     63.32 o
   7  11   8      376.48      335.98     78.96 o
   9  11   8        0.88       26.50     28.65 o
  11  11   8      905.42     1022.93     45.98 o
  13  11   8      454.68      539.57     51.32 o
 -18  12   8      241.26      269.92     43.92 o
 -16  12   8       81.56      104.27     36.83 o
 -14  12   8      796.25      725.34     37.06 o
 -12  12   8     2788.19     2871.16     54.92 o
 -10  12   8       76.95       93.08     25.41 o
  -8  12   8      805.92      750.92     34.15 o
  -6  12   8      939.36     1016.73     36.20 o
  -4  12   8      579.33      450.54     26.55 o
  -2  12   8     1250.19     1222.43     33.04 o
   0  12   8     7274.89     7253.88    123.01 o
   2  12   8     2553.40     2434.43     33.48 o
   4  12   8      241.21      183.13     33.62 o
   6  12   8       90.80      114.40     55.89 o
   8  12   8      387.55      443.68     90.07 o
  10  12   8      290.92      371.62     55.19 o
  12  12   8       72.67       65.06     26.51 o
 -17  13   8      550.67      443.49     30.60 o
 -15  13   8     2564.91     2591.09     53.15 o
 -13  13   8      249.86      190.94     23.74 o
 -11  13   8     1085.40     1059.30     42.09 o
  -9  13   8     2260.79     2468.64     60.45 o
  -7  13   8        0.19       18.02     13.49 o
  -5  13   8      274.20      239.53     23.48 o
  -3  13   8      864.60      817.38     23.49 o
  -1  13   8      911.39      896.31     30.20 o
   1  13   8      197.97      216.41     20.21 o
   3  13   8     2903.28     2968.41     58.51 o
   5  13   8       92.75       96.10     25.09 o
   7  13   8      173.89      121.63     29.70 o
   9  13   8      226.59      271.04     45.93 o
  11  13   8      481.87      455.98     71.04 o
 -16  14   8      636.40      634.04     40.67 o
 -14  14   8      478.03      458.32     30.91 o
 -12  14   8      920.17     1082.57     52.10 o
 -10  14   8      851.33      958.07     48.68 o
  -8  14   8     1969.25     1985.16     82.45 o
  -6  14   8     1606.79     1615.54     82.15 o
  -4  14   8      418.56      441.11     31.10 o
  -2  14   8      333.65      316.07     22.58 o
   0  14   8     1312.79     1507.77     40.07 o
   2  14   8       13.48       27.77     18.95 o
   4  14   8      950.43      867.93     41.17 o
   6  14   8      584.04      517.26     42.01 o
   8  14   8      433.04      432.84     44.78 o
  10  14   8      523.05      468.69     54.46 o
 -15  15   8      461.29      519.55     35.74 o
 -13  15   8     1071.62     1116.63     40.80 o
 -11  15   8     2472.63     2788.24     57.94 o
  -9  15   8       19.97      128.23     36.80 o
  -7  15   8       51.61       65.41     28.75 o
  -5  15   8      774.65      682.48     47.43 o
  -3  15   8      891.06      836.65     34.41 o
  -1  15   8     3742.92     4096.12     86.90 o
   1  15   8      546.46      658.91     68.76 o
   3  15   8      152.84      127.90     20.78 o
   5  15   8      216.62      226.85     31.38 o
   7  15   8       73.99       82.49     25.99 o
   9  15   8      506.60      477.30     47.25 o
 -14  16   8      431.11      392.45     46.86 o
 -12  16   8     1661.51     1766.28     46.41 o
 -10  16   8      255.55      261.15     32.79 o
  -8  16   8      387.05      395.55     35.29 o
  -6  16   8      811.17      793.92     80.72 o
  -4  16   8      922.11      924.88     28.34 o
  -2  16   8      257.63      213.14     36.45 o
   0  16   8     2182.21     2223.98     85.13 o
   2  16   8        5.30       32.54     24.09 o
   4  16   8      374.58      395.64     44.49 o
   6  16   8      676.49      721.37     82.94 o
   8  16   8      163.25      230.83     78.05 o
 -13  17   8      259.96      246.67     29.51 o
 -11  17   8     1500.91     1565.32     46.48 o
  -9  17   8      107.32       93.89     27.34 o
  -7  17   8      257.75      272.41     36.91 o
  -5  17   8      455.87      430.42     37.01 o
  -3  17   8      179.45      182.85     25.16 o
  -1  17   8     3541.42     3909.51    108.42 o
   1  17   8      782.89      839.84     60.27 o
   3  17   8       50.85       76.98     33.47 o
   5  17   8      149.15      101.78     42.27 o
 -10  18   8      522.78      522.76     33.05 o
  -8  18   8      304.15      276.19     29.35 o
  -6  18   8      234.76      247.38     35.25 o
  -4  18   8      270.53      282.96     42.01 o
  -2  18   8      135.11      136.49     39.45 o
   0  18   8     2475.71     2658.81     56.37 o
   2  18   8       72.42       81.86     29.14 o
   4  18   8       51.97       81.57     30.37 o
  -7  19   8      146.38      121.49     28.97 o
  -5  19   8       32.40       60.75     33.00 o
  -3  19   8      805.67     1049.38     80.30 o
  -1  19   8     2006.14     1964.36    148.00 o
   1  19   8      775.68      717.50     44.85 o
 -23   1   9       14.84       66.65     28.49 o
 -21   1   9       83.74      140.64     44.10 o
 -19   1   9      101.86      328.21     52.74 o
 -17   1   9      501.62      555.37     42.27 o
 -15   1   9      616.60      682.88     67.86 o
 -13   1   9      557.30      455.62     57.04 o
 -11   1   9      650.76      740.77     60.47 o
  -9   1   9      249.17      230.54     29.88 o
  -7   1   9       55.64       55.14     12.87 o
  -5   1   9       11.86       18.86      7.39 o
  -3   1   9      758.08      730.12     30.23 o
  -1   1   9      281.31      260.77     21.47 o
   1   1   9      154.18      187.24     39.23 o
   3   1   9       15.04      190.78     76.86 o
   5   1   9      215.59      199.33     44.54 o
   7   1   9        0.33       34.60     34.87 o
   9   1   9      714.73      772.10     78.36 o
  11   1   9      242.11      276.94     25.49 o
  13   1   9      992.34     1029.76     34.02 o
  15   1   9        6.67       21.66     18.63 o
 -24   2   9      248.54      267.48     56.14 o
 -22   2   9      155.66      139.52     34.24 o
 -20   2   9       26.92       74.18     33.25 o
 -18   2   9       30.63       35.31     22.36 o
 -16   2   9      783.55      658.90     30.38 o
 -14   2   9      357.27      268.80     29.77 o
 -12   2   9      129.85      100.70     15.44 o
 -10   2   9      734.64      699.36     85.87 o
  -8   2   9       52.71       83.52     21.05 o
  -6   2   9      750.27      766.60     16.08 o
  -4   2   9     2993.80     2976.54     32.80 o
  -2   2   9       71.48       39.76      9.26 o
   0   2   9     1691.30     1855.63     80.50 o
   2   2   9      783.49      797.16     74.47 o
   4   2   9      319.58      307.84     34.78 o
   6   2   9      452.93      352.95     53.17 o
   8   2   9      392.35      353.52     27.15 o
  10   2   9       47.70      121.96     38.72 o
  12   2   9     1207.52     1071.77     36.99 o
  14   2   9      128.65      114.75     28.63 o
  16   2   9        2.28       62.85     27.59 o
 -23   3   9       55.75      118.38     33.28 o
 -21   3   9      830.93      715.68     60.13 o
 -19   3   9      635.44      479.81     52.53 o
 -17   3   9      124.25       77.04     21.18 o
 -15   3   9     1383.49     1065.86     41.26 o
 -13   3   9        9.77        2.50      7.09 o
 -11   3   9     7494.93     7379.72    179.83 o
  -9   3   9      168.29      241.80     25.13 o
  -7   3   9        5.78       45.03     13.38 o
  -5   3   9     7214.69     7205.29    102.83 o
  -3   3   9      847.38      940.51     46.56 o
  -1   3   9     3391.04     3577.48     82.67 o
   1   3   9       34.45       75.75     16.86 o
   3   3   9      615.97      508.65     38.91 o
   5   3   9     1234.53     1187.63    107.34 o
   7   3   9      870.19      861.25     52.74 o
   9   3   9     2771.16     2715.22     79.05 o
  11   3   9      170.08      198.61     52.67 o
  13   3   9      132.77      126.26     24.36 o
  15   3   9      308.50      246.85     82.66 o
 -22   4   9      226.91      142.14     29.42 o
 -20   4   9     4439.77     4529.92    169.73 o
 -18   4   9      472.90      300.67     55.58 o
 -16   4   9      432.01      354.55     46.56 o
 -14   4   9      179.54      109.95     17.97 o
 -12   4   9      885.58      856.38     55.79 o
 -10   4   9      930.10      865.64     25.45 o
  -8   4   9      589.68      673.56     48.26 o
  -6   4   9      704.96      737.60     28.87 o
  -4   4   9      355.09      275.76     13.96 o
  -2   4   9      101.56       79.49     14.55 o
   0   4   9     1953.92     1732.58     21.32 o
   2   4   9     4747.11     4806.59    114.38 o
   4   4   9     3422.68     2996.90    103.99 o
   6   4   9       24.72       36.56     18.37 o
   8   4   9     4571.00     4176.01     55.42 o
  10   4   9       54.32       17.54     14.73 o
  12   4   9      345.57      407.18     38.70 o
  14   4   9       50.49       46.03     20.97 o
  16   4   9     1202.99     1318.90     95.83 o
 -23   5   9        0.40       36.10     25.91 o
 -21   5   9      867.72      903.83     45.94 o
 -19   5   9     1110.94     1084.97     65.74 o
 -17   5   9      820.69      794.58     39.88 o
 -15   5   9        3.64       22.26     20.46 o
 -13   5   9      133.86      110.71     22.90 o
 -11   5   9      593.10      549.01     35.10 o
  -9   5   9      502.53      520.00     23.36 o
  -7   5   9     1615.49     1768.73     54.04 o
  -5   5   9      608.39      465.91     25.25 o
  -3   5   9     1778.32     1497.52     27.82 o
  -1   5   9     2830.84     2743.76     27.54 o
   1   5   9      406.94      270.45     23.00 o
   3   5   9     1631.79     1661.75     38.37 o
   5   5   9      316.01      328.58     92.58 o
   7   5   9      472.04      427.27     21.64 o
   9   5   9     2792.82     2588.10     86.53 o
  11   5   9     1623.22     1324.94     83.52 o
  13   5   9       14.27       40.06     20.79 o
  15   5   9       80.75       77.49     22.46 o
 -22   6   9      103.17      112.89     26.55 o
 -20   6   9     1924.62     1957.49    135.41 o
 -18   6   9      612.36      544.78     43.88 o
 -16   6   9      136.86      187.50     30.21 o
 -14   6   9       14.28       30.42     17.16 o
 -12   6   9     2898.42     2830.05     49.16 o
 -10   6   9     1590.59     1352.88     23.84 o
  -8   6   9      466.94      407.48     35.46 o
  -6   6   9      118.12      149.83     23.03 o
  -4   6   9     2985.36     2695.32     21.83 o
  -2   6   9     1221.66     1200.89     29.76 o
   0   6   9     1937.38     1985.69     72.91 o
   2   6   9       13.83       29.21     11.11 o
   4   6   9      142.94       93.87     15.33 o
   6   6   9      990.83     1228.80     57.01 o
   8   6   9    10387.80    10154.25     93.34 o
  10   6   9       23.53       31.80     25.20 o
  12   6   9      447.84      458.15     40.25 o
  14   6   9      425.55      535.95     57.79 o
 -21   7   9     2877.70     3200.33     53.02 o
 -19   7   9     3156.35     3216.29     83.73 o
 -17   7   9      220.54      228.08     32.48 o
 -15   7   9      925.84      953.74     39.40 o
 -13   7   9     6268.22     6246.70     85.22 o
 -11   7   9     3402.10     3294.09     35.80 o
  -9   7   9     4672.63     4330.65     40.79 o
  -7   7   9     1150.59     1060.66     20.57 o
  -5   7   9      221.93      228.36     19.03 o
  -3   7   9    13842.82    14305.71    210.63 o
  -1   7   9     2558.84     2647.71     73.16 o
   1   7   9     1613.98     1712.63     54.80 o
   3   7   9       24.87       33.53     18.11 o
   5   7   9       17.95       39.06     29.19 o
   7   7   9     3008.80     2796.55     52.59 o
   9   7   9     4220.07     4441.15     60.90 o
  11   7   9      194.07      159.22     25.55 o
  13   7   9       21.42       25.58     22.61 o
  15   7   9      605.29      559.84     47.22 o
 -22   8   9     1541.64     1808.77     60.70 o
 -20   8   9     1313.07     1220.23     47.03 o
 -18   8   9       89.17      118.02     25.45 o
 -16   8   9      669.36      693.38     35.67 o
 -14   8   9      508.22      525.69     32.42 o
 -12   8   9     4727.17     4525.04    144.47 o
 -10   8   9      580.72      533.88     21.37 o
  -8   8   9      935.08      804.11     36.69 o
  -6   8   9      920.37      853.43     27.39 o
  -4   8   9     2925.84     2732.75     45.11 o
  -2   8   9      842.69      801.71     33.15 o
   0   8   9     7810.48     8053.95     72.97 o
   2   8   9     1789.22     1625.74     51.15 o
   4   8   9      280.86      307.11     32.52 o
   6   8   9     1388.73     1348.66     64.38 o
   8   8   9    11074.53    11211.61    196.64 o
  10   8   9       99.36       93.50     25.64 o
  12   8   9       30.54       36.34     20.34 o
  14   8   9       19.61       53.92     70.49 o
 -21   9   9     2401.26     2513.05     55.01 o
 -19   9   9     1257.72     1438.68     50.91 o
 -17   9   9      561.81      534.66     36.95 o
 -15   9   9      624.52      653.65     42.55 o
 -13   9   9     1998.97     1957.82     52.64 o
 -11   9   9     4998.20     4868.11     76.12 o
  -9   9   9     1804.37     1649.00     27.51 o
  -7   9   9     1463.03     1361.79     26.05 o
  -5   9   9     1455.54     1415.38     61.66 o
  -3   9   9    11375.00    12252.79    129.24 o
  -1   9   9    11247.46    11376.51    144.65 o
   1   9   9     3811.35     3826.12     56.17 o
   3   9   9     1744.57     1660.01     51.86 o
   5   9   9      370.50      325.72     50.68 o
   7   9   9     4991.32     4914.96     70.61 o
   9   9   9     2298.40     2388.26     99.01 o
  11   9   9      123.35      160.78     29.39 o
  13   9   9       32.74       50.03     27.99 o
 -20  10   9     2939.02     3143.58     84.58 o
 -18  10   9      180.24      153.87     50.73 o
 -16  10   9      210.05      204.72     27.12 o
 -14  10   9     6779.26     7364.34     89.72 o
 -12  10   9     5275.01     5345.41     98.06 o
 -10  10   9    11050.40    11552.94    123.41 o
  -8  10   9     4393.56     4524.01     38.81 o
  -6  10   9     1552.48     1695.99     35.47 o
  -4  10   9     1538.42     1425.53     37.56 o
  -2  10   9     8525.24     8631.54     78.45 o
   0  10   9     1416.87     1330.36     24.24 o
   2  10   9     3469.82     3431.19     60.87 o
   4  10   9       29.12       67.21     26.16 o
   6  10   9     1010.19      849.37     43.77 o
   8  10   9     6395.89     6396.99    161.94 o
  10  10   9     2003.85     2055.84     58.13 o
  12  10   9      214.06      171.02     38.28 o
 -19  11   9     1495.05     1518.22     45.28 o
 -17  11   9        2.38       39.13     18.75 o
 -15  11   9      102.41      129.64     23.79 o
 -13  11   9     3619.67     3569.72     53.17 o
 -11  11   9     2798.47     2789.23     47.63 o
  -9  11   9     1763.96     1741.29     31.03 o
  -7  11   9      195.84      159.74     16.01 o
  -5  11   9     1236.50     1129.66     33.39 o
  -3  11   9     1129.44     1037.89     34.33 o
  -1  11   9     4214.64     4147.46     47.87 o
   1  11   9     1221.65     1114.74     33.90 o
   3  11   9       10.63       17.58     16.31 o
   5  11   9     1724.46     1600.45     64.32 o
   7  11   9     4045.42     4220.23    229.27 o
   9  11   9     1488.54     1410.54     65.39 o
  11  11   9      112.39      190.27     32.27 o
 -18  12   9     1043.77      932.54     62.47 o
 -16  12   9     3993.81     3981.55    151.08 o
 -14  12   9        2.79       62.23     19.11 o
 -12  12   9      749.03      751.07     38.98 o
 -10  12   9        4.84       70.61     22.78 o
  -8  12   9     3059.65     2979.54     42.44 o
  -6  12   9     4613.41     4764.61     72.12 o
  -4  12   9     1807.44     1775.94     43.35 o
  -2  12   9      316.94      279.34     17.79 o
   0  12   9        3.65       23.73     16.73 o
   2  12   9      652.50      630.92     34.76 o
   4  12   9      213.75      129.90     18.55 o
   6  12   9     1471.83     1391.59     55.71 o
   8  12   9     2935.95     2842.76     78.26 o
  10  12   9     1274.01     1309.58     49.03 o
 -17  13   9      255.55      250.12     43.36 o
 -15  13   9       74.63       89.29     26.98 o
 -13  13   9     1463.72     1533.37     41.33 o
 -11  13   9       53.26       74.59     22.73 o
  -9  13   9     1717.83     1847.64     69.34 o
  -7  13   9     1887.14     1776.49     36.87 o
  -5  13   9      733.77      660.89     22.63 o
  -3  13   9     1185.91     1170.07     36.06 o
  -1  13   9     3210.95     3234.58     89.72 o
   1  13   9      415.24      408.46     31.61 o
   3  13   9      170.85      146.29     50.20 o
   5  13   9       55.31       68.63     25.09 o
   7  13   9      598.94      565.05     48.06 o
   9  13   9     3321.14     3787.29    178.23 o
  11  13   9       91.67       77.15     33.94 o
 -16  14   9      244.58      189.28     27.18 o
 -14  14   9     2608.90     2714.38     60.05 o
 -12  14   9     4183.82     4484.48     60.00 o
 -10  14   9    12064.53    13284.53    142.94 o
  -8  14   9      284.38      311.72     41.75 o
  -6  14   9     3648.63     3642.60     56.83 o
  -4  14   9     1293.64     1334.57     30.63 o
  -2  14   9     4014.59     4048.74     50.00 o
   0  14   9     3244.27     3566.63     94.85 o
   2  14   9      340.07      313.61     31.73 o
   4  14   9      153.54      178.65     29.10 o
   6  14   9     1629.78     1650.18     62.64 o
   8  14   9     5073.57     5446.85    241.29 o
  10  14   9      240.81      178.32     38.38 o
 -15  15   9     2786.82     3103.41     75.79 o
 -13  15   9     1122.18     1209.50     76.60 o
 -11  15   9     4170.94     4575.50     68.08 o
  -9  15   9     3081.42     3306.50     63.34 o
  -7  15   9      335.65      277.47     38.88 o
  -5  15   9     2964.52     2820.41     81.22 o
  -3  15   9     5344.51     5745.32     72.39 o
  -1  15   9     9426.40    10129.50    105.42 o
   1  15   9      426.04      370.93     60.35 o
   3  15   9      614.60      635.14     39.45 o
   5  15   9      156.72      206.89     36.81 o
   7  15   9     1638.05     1689.40     68.47 o
 -14  16   9      598.24      654.53     41.40 o
 -12  16   9       65.59       61.02     25.25 o
 -10  16   9     1784.59     1923.06     50.08 o
  -8  16   9       26.98       20.07     19.71 o
  -6  16   9       89.79       67.27     33.84 o
  -4  16   9      823.42      841.49     38.95 o
  -2  16   9     1521.55     1715.79    100.79 o
   0  16   9     1583.14     1545.02     62.58 o
   2  16   9      417.75      393.96     35.18 o
   4  16   9      470.00      473.94     37.53 o
   6  16   9     2070.81     2151.38     71.56 o
 -13  17   9      953.33      998.88     47.29 o
 -11  17   9     1218.45     1245.62     72.57 o
  -9  17   9     1117.46     1138.00     51.54 o
  -7  17   9       22.57       27.81     24.17 o
  -5  17   9      787.97      782.48     43.21 o
  -3  17   9     2672.02     2932.22    119.79 o
  -1  17   9     1649.02     1641.49     65.17 o
   1  17   9      408.26      359.58     35.15 o
   3  17   9       22.22       74.67     37.72 o
   5  17   9        6.38       70.89     43.82 o
 -10  18   9      965.31      898.00     40.81 o
  -8  18   9      775.79      760.30     49.94 o
  -6  18   9      262.90      267.53     38.41 o
  -4  18   9      598.68      583.74     49.10 o
  -2  18   9      895.57      947.47     43.07 o
   0  18   9       18.84       42.04     27.22 o
   2  18   9      140.44      141.53     37.10 o
  -5  19   9        7.81       47.55     33.61 o
  -3  19   9      835.02      840.47     53.34 o
 -24   0  10      190.57      217.18     56.38 o
 -22   0  10     4561.94     5116.65    345.89 o
 -20   0  10     2077.68     1959.55     70.16 o
 -18   0  10     7351.02     7492.28    358.03 o
 -16   0  10      191.78      171.31     46.97 o
 -14   0  10     5904.34     6091.98    275.49 o
 -12   0  10    11008.45    10394.87    368.43 o
 -10   0  10       93.44      174.37     20.99 o
  -8   0  10      196.68      227.85     58.14 o
  -6   0  10     7064.03     6143.64     86.82 o
  -4   0  10    73013.38    77003.65    592.23 o
  -2   0  10     4939.90     4725.91     93.06 o
   0   0  10      474.66      491.08     29.47 o
   2   0  10    13410.89    12145.56    699.60 o
   4   0  10     2931.99     2386.49    126.78 o
   6   0  10    20010.22    20052.88    659.12 o
   8   0  10    31271.62    32312.55    752.84 o
  10   0  10      165.57      232.30     47.37 o
  12   0  10     2434.52     2422.18     68.93 o
  14   0  10     8345.11     8819.00    222.39 o
 -23   1  10     1575.79     1761.93     81.53 o
 -21   1  10     8047.43     9307.67    302.38 o
 -19   1  10       68.83      156.46     37.21 o
 -17   1  10     3301.04     3418.83     59.66 o
 -15   1  10     4994.55     4957.12    147.34 o
 -13   1  10    16991.50    17216.82    297.48 o
 -11   1  10      784.52      791.39     48.71 o
  -9   1  10     2036.15     1539.87     63.05 o
  -7   1  10     5834.61     5196.05     98.22 o
  -5   1  10    36178.99    40220.82    424.39 o
  -3   1  10    16461.18    15666.81    201.81 o
  -1   1  10     1406.24     1657.43     35.09 o
   1   1  10       14.68       68.24     26.12 o
   3   1  10     3620.22     3611.10    222.46 o
   5   1  10      387.87      257.12     42.85 o
   7   1  10    16645.33    17241.33     87.86 o
   9   1  10      514.74      508.70     39.00 o
  11   1  10       22.91       54.98     22.76 o
  13   1  10     1936.66     1861.88     49.52 o
  15   1  10     1957.74     1757.82    117.64 o
 -22   2  10     4502.22     5109.28    128.14 o
 -20   2  10     4542.00     4980.78    162.32 o
 -18   2  10     5087.13     5613.88    124.76 o
 -16   2  10      366.23      401.34    124.14 o
 -14   2  10    13523.74    14571.42    311.58 o
 -12   2  10     6777.45     6264.16    171.94 o
 -10   2  10     3761.40     3090.51     76.62 o
  -8   2  10      564.51      511.71     23.76 o
  -6   2  10     1604.80     1966.31     35.60 o
  -4   2  10    42561.91    43378.60    456.87 o
  -2   2  10     2978.34     3059.47     86.13 o
   0   2  10      317.33      400.08     57.48 o
   2   2  10     5481.83     4928.33    154.13 o
   4   2  10     1169.59     1096.45     84.47 o
   6   2  10     1678.27     1628.88     87.16 o
   8   2  10    10052.34     9906.60    220.78 o
  10   2  10     4251.47     4646.96     93.98 o
  12   2  10      253.38      197.87     23.10 o
  14   2  10      410.37      399.88     25.19 o
 -23   3  10     1024.88     1145.09     96.60 o
 -21   3  10     9002.33     9531.90    264.08 o
 -19   3  10       91.18       63.30     22.69 o
 -17   3  10      604.96      528.95     35.21 o
 -15   3  10    11132.98    11710.50    411.26 o
 -13   3  10     2971.27     3051.04     77.08 o
 -11   3  10    10876.71    11134.65    102.97 o
  -9   3  10       24.37      172.88     41.94 o
  -7   3  10       69.87       43.99     20.82 o
  -5   3  10     9801.38     9643.36    113.69 o
  -3   3  10    24855.82    26833.38    147.68 o
  -1   3  10     5630.13     5546.64     83.33 o
   1   3  10     3071.48     3018.93     80.98 o
   3   3  10      363.80      357.51     58.51 o
   5   3  10      336.16      274.92     35.21 o
   7   3  10     3991.54     3789.84     98.69 o
   9   3  10     1332.17     1092.93     64.37 o
  11   3  10     5049.63     5291.39     59.85 o
  13   3  10     2437.90     2550.79     46.88 o
  15   3  10      389.00      293.95    108.68 o
 -22   4  10     2030.49     2090.92     73.68 o
 -20   4  10      905.79      789.33     87.78 o
 -18   4  10     3061.04     3119.99    125.10 o
 -16   4  10     1204.75      923.09     56.05 o
 -14   4  10    11100.10    11061.09    187.59 o
 -12   4  10       11.75       29.22     22.59 o
 -10   4  10     6745.10     6257.24    148.31 o
  -8   4  10     2251.31     2312.93     57.47 o
  -6   4  10       69.05      156.00     20.07 o
  -4   4  10     4969.13     4330.80     99.02 o
  -2   4  10       27.33       26.23      8.77 o
   0   4  10      203.10      190.89     19.30 o
   2   4  10      905.65      920.66     76.88 o
   4   4  10     3801.66     3336.28    132.35 o
   6   4  10     1863.54     1875.85     55.19 o
   8   4  10    13849.33    13617.90    240.48 o
  10   4  10      539.71      488.43     35.63 o
  12   4  10       77.32       87.65     22.78 o
  14   4  10     1420.15     1470.34     71.00 o
 -23   5  10        1.26        2.99     18.40 o
 -21   5  10     4242.80     4532.86    177.50 o
 -19   5  10       52.90       57.16     25.87 o
 -17   5  10     2992.05     3032.04     91.95 o
 -15   5  10     2409.20     2276.30     87.04 o
 -13   5  10       30.91       97.42     58.25 o
 -11   5  10      323.85      119.67     27.82 o
  -9   5  10       44.68       41.62     16.12 o
  -7   5  10     4561.13     4637.66    107.05 o
  -5   5  10     5126.98     4714.70     38.79 o
  -3   5  10    10034.63     9299.62     80.42 o
  -1   5  10      795.71      714.81     17.93 o
   1   5  10     4468.85     4090.23     90.24 o
   3   5  10      356.25      271.11     24.14 o
   5   5  10       15.81       78.81     69.22 o
   7   5  10     1422.82     1387.83     47.97 o
   9   5  10     1435.55     1370.25     48.74 o
  11   5  10     3577.49     3508.90    124.16 o
  13   5  10     1721.48     1832.02     56.50 o
 -22   6  10     2115.13     2371.66     67.13 o
 -20   6  10     2079.57     2134.75    131.32 o
 -18   6  10     1291.65     1318.75     47.32 o
 -16   6  10       99.77       96.10     29.83 o
 -14   6  10     1727.72     1784.08     63.98 o
 -12   6  10       39.23       40.53     14.28 o
 -10   6  10     8143.49     7299.16    183.44 o
  -8   6  10     1271.10     1396.77     75.24 o
  -6   6  10      166.72      116.50     12.75 o
  -4   6  10     5053.34     4987.71     48.64 o
  -2   6  10        7.36        7.56      7.00 o
   0   6  10      271.78      204.42     22.27 o
   2   6  10     5099.51     4607.71    172.23 o
   4   6  10       19.91      128.24    107.15 o
   6   6  10     2496.70     2814.63     88.24 o
   8   6  10     4968.76     4915.99     65.30 o
  10   6  10      343.33      317.49     26.71 o
  12   6  10      331.94      289.50     34.40 o
  14   6  10     4021.16     4597.18    179.85 o
 -21   7  10     5981.26     7146.64    102.12 o
 -19   7  10      339.70      236.19     36.25 o
 -17   7  10      312.65      220.48     30.93 o
 -15   7  10     4745.89     5067.86    151.98 o
 -13   7  10      464.93      519.67     54.26 o
 -11   7  10     1004.67     1005.42     31.43 o
  -9   7  10     4663.11     4599.69     63.90 o
  -7   7  10     1505.67     1340.90     57.01 o
  -5   7  10     6335.29     6519.62     69.51 o
  -3   7  10      457.75      363.36     26.49 o
  -1   7  10     2249.56     2438.51     39.54 o
   1   7  10      132.02      116.97     19.83 o
   3   7  10     3309.30     3296.63     53.23 o
   5   7  10      779.02      904.72     87.70 o
   7   7  10     5991.02     6091.49     63.07 o
   9   7  10     1365.34     1370.87     49.62 o
  11   7  10      116.88      106.03     25.31 o
  13   7  10     2213.27     2493.58     74.04 o
 -22   8  10      963.31     1146.37     56.77 o
 -20   8  10     1499.78     1589.31     49.71 o
 -18   8  10     1838.99     1950.11     57.04 o
 -16   8  10      899.62      854.58     44.40 o
 -14   8  10      710.85      675.33     35.28 o
 -12   8  10       93.29       58.19     16.88 o
 -10   8  10     6955.94     6762.24     88.52 o
  -8   8  10        5.50       21.54     13.15 o
  -6   8  10      119.95      121.46     18.28 o
  -4   8  10     3632.03     3419.18     58.21 o
  -2   8  10      776.72      702.86     36.41 o
   0   8  10      193.62      207.20     21.68 o
   2   8  10     9920.55    10160.57    158.67 o
   4   8  10       24.96       73.02     37.20 o
   6   8  10     4288.69     4451.27    122.75 o
   8   8  10     5710.89     5922.29     71.84 o
  10   8  10       69.40       53.69     26.24 o
  12   8  10       72.92       64.45     23.17 o
 -21   9  10     2847.13     3297.99     56.34 o
 -19   9  10      116.94      154.55     29.27 o
 -17   9  10       11.74       70.70     23.60 o
 -15   9  10     1087.44     1035.61     55.17 o
 -13   9  10      128.85       91.42     25.52 o
 -11   9  10        2.38       25.07     13.96 o
  -9   9  10     3293.06     3128.87     54.54 o
  -7   9  10     1313.16     1137.29     24.59 o
  -5   9  10     4029.44     3811.31     45.03 o
  -3   9  10     1687.91     1644.21     42.94 o
  -1   9  10      102.79      108.57     17.19 o
   1   9  10     1601.74     1552.50     35.96 o
   3   9  10      526.92      502.46     45.11 o
   5   9  10     1382.71     1294.31     49.26 o
   7   9  10     2126.39     2200.77     89.18 o
   9   9  10       65.23       84.35     32.61 o
  11   9  10     1273.75     1361.51     56.05 o
  13   9  10     1188.37     1461.02     72.00 o
 -20  10  10      260.20      308.56     36.52 o
 -18  10  10       38.43       73.13     24.38 o
 -16  10  10       25.09       20.47     17.29 o
 -14  10  10     3812.10     4083.69     99.77 o
 -12  10  10     1216.84     1302.19     81.36 o
 -10  10  10     3842.92     4039.93     64.02 o
  -8  10  10      345.09      369.72     20.90 o
  -6  10  10      140.24      138.76     23.38 o
  -4  10  10     2075.95     1807.60     61.60 o
  -2  10  10      109.29       95.61     18.44 o
   0  10  10      542.19      474.93     24.96 o
   2  10  10     4383.13     4248.63     59.79 o
   4  10  10     1087.99      971.77     42.45 o
   6  10  10      229.18      243.19     34.33 o
   8  10  10     1038.00     1086.54     99.63 o
  10  10  10      794.67      814.41     45.79 o
  12  10  10        0.32       42.16     31.59 o
 -19  11  10      101.13       96.15     25.97 o
 -17  11  10      386.63      448.97     53.89 o
 -15  11  10     1447.24     1519.93     55.34 o
 -13  11  10       79.66      111.62     26.08 o
 -11  11  10      183.13      188.36     47.68 o
  -9  11  10      797.05      852.60     25.75 o
  -7  11  10       45.50       57.51     15.25 o
  -5  11  10      103.13      107.76     17.73 o
  -3  11  10     5649.92     5687.63    107.20 o
  -1  11  10     7731.55     7768.17     99.20 o
   1  11  10     4792.40     4819.15     86.55 o
   3  11  10      454.06      444.59     43.77 o
   5  11  10      679.01      604.77     60.60 o
   7  11  10     1007.56     1072.76     73.66 o
   9  11  10        0.17       52.40     24.39 o
  11  11  10      475.42      516.49     39.66 o
 -18  12  10       91.02      123.26     25.69 o
 -16  12  10       29.08       60.28     25.25 o
 -14  12  10      889.72      811.06     38.77 o
 -12  12  10     1792.00     1900.82     50.82 o
 -10  12  10      910.21      893.53     47.42 o
  -8  12  10       43.10       47.51     13.42 o
  -6  12  10      110.52      110.81     22.99 o
  -4  12  10      331.12      242.79     28.90 o
  -2  12  10       31.48       49.98     24.42 o
   0  12  10      918.17      931.11     36.27 o
   2  12  10     4139.40     4388.99     63.55 o
   4  12  10     1126.76     1137.23     72.87 o
   6  12  10       45.85       31.75     38.16 o
   8  12  10     1184.06     1282.37     67.33 o
  10  12  10      589.93      675.25     47.52 o
 -17  13  10        0.05       27.24     17.69 o
 -15  13  10      996.57     1134.33     47.81 o
 -13  13  10      764.22      891.56     53.58 o
 -11  13  10     1006.79      935.10     56.79 o
  -9  13  10       91.07      130.51     31.15 o
  -7  13  10      522.31      546.57     24.75 o
  -5  13  10      102.24      143.44     22.77 o
  -3  13  10      581.18      571.01     31.22 o
  -1  13  10     2070.11     1933.97     65.12 o
   1  13  10      714.61      691.43     33.61 o
   3  13  10      168.18      105.48     21.10 o
   5  13  10     1285.09     1346.52     47.24 o
   7  13  10      369.41      398.35     45.25 o
   9  13  10        7.73       32.50     29.61 o
 -16  14  10      683.14      638.41     33.27 o
 -14  14  10       64.51      117.76     34.52 o
 -12  14  10      833.11      964.00     55.44 o
 -10  14  10       11.66       76.42     34.34 o
  -8  14  10      113.66      101.25     40.36 o
  -6  14  10      685.37      628.73     26.56 o
  -4  14  10      588.36      547.08     23.56 o
  -2  14  10     1049.25      979.68     36.18 o
   0  14  10       83.34       66.63     19.87 o
   2  14  10     1492.02     1524.48     42.93 o
   4  14  10      501.53      594.20     47.98 o
   6  14  10       48.09       27.54     27.97 o
   8  14  10      401.15      438.08     38.69 o
 -15  15  10      324.64      377.18     57.45 o
 -13  15  10      572.90      720.97     50.22 o
 -11  15  10      649.12      665.73     50.98 o
  -9  15  10     1624.56     1620.33     53.10 o
  -7  15  10      791.36      794.85     43.94 o
  -5  15  10      238.76      239.37     27.07 o
  -3  15  10      645.49      591.76     29.93 o
  -1  15  10      694.57      715.67     37.23 o
   1  15  10       19.97       19.67     19.53 o
   3  15  10      584.12      569.22     38.63 o
   5  15  10     2279.59     2569.10    115.84 o
   7  15  10      348.48      276.52     45.16 o
 -14  16  10      353.12      433.48     45.13 o
 -12  16  10     1665.17     1692.74     51.26 o
 -10  16  10       13.72       14.18     24.57 o
  -8  16  10      300.20      174.80     28.84 o
  -6  16  10      831.69      947.77     52.89 o
  -4  16  10        8.78       53.04     23.43 o
  -2  16  10     1405.37     1411.38     43.21 o
   0  16  10      190.10      199.87     31.43 o
   2  16  10      373.83      294.80     29.64 o
   4  16  10     1563.68     1782.18     47.30 o
 -11  17  10      541.16      502.28     36.33 o
  -9  17  10      142.86      128.14     31.42 o
  -7  17  10      121.60      155.37     31.62 o
  -5  17  10      254.24      246.67     41.83 o
  -3  17  10      668.99      556.51     34.29 o
  -1  17  10     1054.26      974.53     78.33 o
   1  17  10      316.24      244.18     34.35 o
   3  17  10        1.71       29.45     26.26 o
  -8  18  10      116.73       95.02     26.35 o
  -6  18  10      238.45      268.61     44.34 o
  -4  18  10      102.55       54.28     32.96 o
  -2  18  10     1650.03     1635.66     73.34 o
   0  18  10       35.67       31.37     25.36 o
 -23   1  11        1.25       76.14     27.87 o
 -21   1  11        0.16      110.27     37.96 o
 -19   1  11        1.56       45.88     24.66 o
 -17   1  11      445.39      357.48     42.97 o
 -15   1  11      189.52      208.76     25.88 o
 -13   1  11       66.06       52.24     22.61 o
 -11   1  11        1.71       13.01     10.61 o
  -9   1  11       59.27       43.41     23.14 o
  -7   1  11        5.37       21.86      9.43 o
  -5   1  11      767.51      875.70     38.23 o
  -3   1  11       85.98       85.91      7.36 o
  -1   1  11       62.67       90.44     14.17 o
   1   1  11        7.46      109.90     52.49 o
   3   1  11      891.41     1004.01    154.96 o
   5   1  11       36.66       29.74     18.71 o
   7   1  11      393.72      328.57     72.70 o
   9   1  11      165.35      180.22     40.23 o
  11   1  11        9.77       41.59     22.60 o
  13   1  11      330.93      259.96     24.09 o
 -22   2  11       29.55      100.27     40.70 o
 -20   2  11      377.64      447.10     79.92 o
 -18   2  11      834.16      893.68     84.19 o
 -16   2  11     2147.19     2061.40    127.82 o
 -14   2  11        4.04       17.81     18.44 o
 -12   2  11     5449.70     5436.67    187.91 o
 -10   2  11       93.91      126.32     19.31 o
  -8   2  11       32.76       21.37      9.71 o
  -6   2  11      475.05      427.56     20.70 o
  -4   2  11     1223.06     1296.38     45.59 o
  -2   2  11        0.72       21.68     11.64 o
   0   2  11      521.85      581.50     48.39 o
   2   2  11      109.98      128.94     34.76 o
   4   2  11      398.56      408.12     64.02 o
   6   2  11       65.83       23.14     27.04 o
   8   2  11       77.73      121.09     45.43 o
  10   2  11       71.36      125.48     28.45 o
  12   2  11       81.34       83.14     22.34 o
  14   2  11       14.51       26.82     20.50 o
 -23   3  11      357.54      370.25     48.64 o
 -21   3  11     1076.08     1290.94    163.69 o
 -19   3  11       92.21      135.09     63.56 o
 -17   3  11       51.68       71.44     32.77 o
 -15   3  11     1279.04     1250.03    135.92 o
 -13   3  11     1191.02     1328.78     80.63 o
 -11   3  11      181.81      276.19     22.81 o
  -9   3  11      102.54      142.89     20.20 o
  -7   3  11     1070.33     1068.76     48.79 o
  -5   3  11     2660.02     2518.24     61.24 o
  -3   3  11       44.83       32.05     12.09 o
  -1   3  11     1573.44     1607.89     67.75 o
   1   3  11      345.76      392.06     51.27 o
   3   3  11      859.97      825.05     71.68 o
   5   3  11       97.38       71.62     25.82 o
   7   3  11        6.96       33.25     21.77 o
   9   3  11      707.47      647.41     54.93 o
  11   3  11      498.90      506.29     31.01 o
  13   3  11      152.33      105.70     23.12 o
 -22   4  11      725.84      750.00     64.92 o
 -20   4  11        5.97        0.71     21.58 o
 -18   4  11     1335.55     1215.28     96.75 o
 -16   4  11        3.66       59.02     25.71 o
 -14   4  11      304.28      319.43     63.87 o
 -12   4  11     1695.24     1560.79     81.63 o
 -10   4  11      893.11      957.91     33.49 o
  -8   4  11      639.07      716.19     40.43 o
  -6   4  11      583.00      529.76     17.60 o
  -4   4  11     1297.13     1268.12     39.35 o
  -2   4  11        1.42       17.70      8.29 o
   0   4  11     2229.56     2083.68     46.44 o
   2   4  11      447.86      386.83     44.24 o
   4   4  11     5965.56     5823.62    137.97 o
   6   4  11        2.84       24.60     18.07 o
   8   4  11     2532.51     2323.88     57.94 o
  10   4  11       39.59       37.13     18.75 o
  12   4  11      508.52      589.37     44.10 o
  14   4  11      328.24      279.19     40.40 o
 -23   5  11      200.27      222.26     41.76 o
 -21   5  11      833.55      827.31    123.09 o
 -19   5  11     1303.48     1093.63    104.05 o
 -17   5  11      112.43       79.07     18.74 o
 -15   5  11       73.22      130.70     33.45 o
 -13   5  11      841.91      950.94     82.86 o
 -11   5  11       10.16       30.36     15.73 o
  -9   5  11     1487.15     1558.35     38.98 o
  -7   5  11      141.08      117.22     13.04 o
  -5   5  11     7147.35     7112.13     49.11 o
  -3   5  11      874.29      837.09     48.12 o
  -1   5  11      108.00       88.10     17.76 o
   1   5  11      878.32      759.38     60.01 o
   3   5  11     1313.32     1141.40     75.83 o
   5   5  11      286.80      301.37     36.01 o
   7   5  11      702.78      629.24     29.55 o
   9   5  11       85.68      105.35     30.80 o
  11   5  11      275.00      268.11     59.36 o
  13   5  11       75.77       70.20     34.14 o
 -22   6  11     1422.16     1605.04    108.60 o
 -20   6  11       29.82       10.94     28.98 o
 -18   6  11      363.18      369.27     33.39 o
 -16   6  11       61.74       70.60     28.24 o
 -14   6  11     8571.65     8744.16    315.69 o
 -12   6  11     2787.86     2453.42     79.93 o
 -10   6  11      213.05      157.27     30.02 o
  -8   6  11       22.17       18.08     13.62 o
  -6   6  11      789.28      764.57     26.31 o
  -4   6  11    10846.65    10512.82     47.02 o
  -2   6  11      566.36      549.85     20.77 o
   0   6  11      311.41      279.67     19.08 o
   2   6  11      909.59      790.27     78.71 o
   4   6  11     4294.90     4476.48    227.70 o
   6   6  11     2036.43     2088.83     52.90 o
   8   6  11      448.20      473.67     35.72 o
  10   6  11       29.53       42.03     26.90 o
  12   6  11       44.85       61.04     25.28 o
 -21   7  11     1107.51     1014.13     47.15 o
 -19   7  11       47.45       81.62     30.38 o
 -17   7  11       11.54       27.56     23.43 o
 -15   7  11      934.37      867.97     34.99 o
 -13   7  11     9902.98     9869.58    351.55 o
 -11   7  11      736.72      647.10     78.35 o
  -9   7  11      359.05      372.97     37.92 o
  -7   7  11      281.16      212.46     20.36 o
  -5   7  11    13932.37    14693.92    118.63 o
  -3   7  11     1649.12     1613.71     32.39 o
  -1   7  11        1.48        5.58     12.79 o
   1   7  11      100.76       97.63     23.63 o
   3   7  11     1976.64     2206.85    100.65 o
   5   7  11     3587.31     3678.32     71.79 o
   7   7  11     2635.75     2626.12    112.51 o
   9   7  11       43.28       83.36     27.36 o
  11   7  11     1615.21     1629.29     90.62 o
 -20   8  11        5.32       59.04     30.41 o
 -18   8  11      755.61      754.64     46.97 o
 -16   8  11       13.77       32.59     28.11 o
 -14   8  11     6275.96     6149.59     78.65 o
 -12   8  11     3606.04     3404.22     78.56 o
 -10   8  11       15.50       44.99     17.16 o
  -8   8  11      147.32      185.96     17.85 o
  -6   8  11     4043.50     4031.79     80.12 o
  -4   8  11    23989.81    24788.18    448.83 o
  -2   8  11       32.66       31.17     15.22 o
   0   8  11       67.12       95.09     20.42 o
   2   8  11     5131.51     5166.88    186.29 o
   4   8  11     5429.68     5764.59     85.02 o
   6   8  11     5011.60     5215.76     92.33 o
   8   8  11      594.57      588.89     45.73 o
  10   8  11        1.36       40.65     25.98 o
  12   8  11      749.15      804.49     56.83 o
 -21   9  11     1519.05     1584.61     89.97 o
 -19   9  11       51.94       48.43     26.18 o
 -17   9  11        1.15       12.03     19.39 o
 -15   9  11     2896.16     3078.23     91.16 o
 -13   9  11    11208.48    11139.93    236.41 o
 -11   9  11       23.12       23.70     11.86 o
  -9   9  11        4.80       29.30     12.14 o
  -7   9  11      527.56      476.21     29.42 o
  -5   9  11    20574.76    21023.02    328.31 o
  -3   9  11     6936.27     6879.51     47.58 o
  -1   9  11     1338.74     1290.46     48.19 o
   1   9  11        2.88       30.22     19.02 o
   3   9  11      404.38      428.84     34.71 o
   5   9  11     1947.10     2090.53     63.07 o
   7   9  11       11.74       67.01     27.29 o
   9   9  11      425.87      389.24     42.02 o
  11   9  11      360.21      307.89     33.11 o
 -20  10  11     1170.27     1221.31     84.04 o
 -18  10  11       30.34       62.48     23.37 o
 -16  10  11     1241.22     1279.25     47.42 o
 -14  10  11    10128.04    10773.17     77.45 o
 -12  10  11    10119.07    10718.56    199.51 o
 -10  10  11        4.83       15.75      9.05 o
  -8  10  11       39.81       43.39     13.54 o
  -6  10  11     4564.29     4793.96     50.02 o
  -4  10  11    10054.33    10508.46     54.58 o
  -2  10  11        7.27       39.18     18.10 o
   0  10  11     1305.96     1180.97     37.37 o
   2  10  11     2484.54     2532.43     62.55 o
   4  10  11     5375.23     5661.30    101.80 o
   6  10  11     6132.91     6761.08     78.22 o
   8  10  11        8.32       61.66     32.76 o
  10  10  11      475.87      338.00     62.63 o
 -19  11  11        4.39       26.41     20.92 o
 -17  11  11      606.72      469.98     32.37 o
 -15  11  11     2241.60     2389.19     58.31 o
 -13  11  11     1292.94     1338.04     45.90 o
 -11  11  11       57.34       57.96     29.13 o
  -9  11  11     3322.50     3241.37     65.63 o
  -7  11  11      237.22      184.27     28.29 o
  -5  11  11     8038.61     8313.30    155.46 o
  -3  11  11     6275.67     6755.35     69.48 o
  -1  11  11     5286.99     5132.57     62.00 o
   1  11  11      210.33      226.25     28.54 o
   3  11  11      702.00      525.33     35.22 o
   5  11  11     3684.43     3856.77     76.98 o
   7  11  11      469.95      464.02    100.28 o
   9  11  11       22.93       48.43     28.18 o
 -18  12  11     1412.63     1400.21     92.89 o
 -16  12  11     2390.95     2469.84     53.28 o
 -14  12  11     3478.10     3417.75     55.01 o
 -12  12  11       41.85       23.85     23.36 o
 -10  12  11      119.28      172.51     51.17 o
  -8  12  11     1828.99     1879.94     37.38 o
  -6  12  11     3199.48     3089.16     47.65 o
  -4  12  11     8095.63     8345.79    110.86 o
  -2  12  11      181.24      142.72     18.25 o
   0  12  11        2.06       20.29     16.83 o
   2  12  11      470.53      429.14     35.12 o
   4  12  11     6424.52     6743.90     64.24 o
   6  12  11     4405.05     4658.58    319.00 o
   8  12  11      296.80      339.41     95.09 o
 -17  13  11      564.14      505.50     69.32 o
 -15  13  11      991.16      980.29     63.21 o
 -13  13  11     1071.58     1097.29     57.98 o
 -11  13  11        7.31       16.19     23.40 o
  -9  13  11     2917.17     2988.58     68.50 o
  -7  13  11        2.70       20.76     14.01 o
  -5  13  11     6150.39     6321.67    118.96 o
  -3  13  11     1934.85     1955.63     40.17 o
  -1  13  11      437.79      358.52     30.47 o
   1  13  11      226.30      183.65     23.96 o
   3  13  11      619.73      586.59     37.32 o
   5  13  11     1753.42     1866.34    105.98 o
   7  13  11      486.74      569.05     69.43 o
 -16  14  11     1216.22     1241.31    137.43 o
 -14  14  11     6529.81     6875.86     79.43 o
 -12  14  11     3350.07     3425.54     78.55 o
 -10  14  11     2224.08     2476.55     62.10 o
  -8  14  11      407.77      333.67     42.14 o
  -6  14  11     4534.47     4497.23     97.05 o
  -4  14  11     4539.57     4521.38     68.97 o
  -2  14  11      193.03      163.78     19.09 o
   0  14  11      119.86       91.14     20.35 o
   2  14  11     2120.30     2198.16     49.53 o
   4  14  11     3421.50     3563.17     97.07 o
   6  14  11     2413.67     2689.76     71.41 o
 -15  15  11     2581.33     2928.61     78.59 o
 -13  15  11     2653.49     2751.38     73.75 o
 -11  15  11     1378.15     1292.05     64.65 o
  -9  15  11      353.33      289.48     40.35 o
  -7  15  11     1028.55     1049.50     52.39 o
  -5  15  11     6027.27     6141.51     75.70 o
  -3  15  11     1906.63     2049.34     42.08 o
  -1  15  11      117.35      113.75     23.25 o
   1  15  11       27.12       40.05     17.28 o
   3  15  11       58.23       75.67     23.17 o
   5  15  11      400.23      383.84     47.72 o
 -12  16  11     1751.28     1731.97     80.44 o
 -10  16  11     1024.51     1061.43     52.70 o
  -8  16  11        7.34       24.98     24.71 o
  -6  16  11     3228.18     3527.97    172.09 o
  -4  16  11     3396.44     3584.02     57.31 o
  -2  16  11      921.22      902.58     30.56 o
   0  16  11       32.20       36.99     21.25 o
   2  16  11     1856.66     1964.01    116.29 o
   4  16  11     1038.91     1070.43     49.30 o
 -11  17  11        9.93       13.05     23.32 o
  -9  17  11       13.39       34.54     26.79 o
  -7  17  11      307.78      250.41     37.40 o
  -5  17  11     4021.08     4304.34     72.92 o
  -3  17  11     1023.06      967.55     92.15 o
  -1  17  11        3.64       25.86     19.81 o
   1  17  11     1068.75     1266.22     45.77 o
  -6  18  11      339.06      295.27     47.17 o
  -4  18  11     1489.29     1500.93     70.41 o
 -22   0  12     2822.39     3173.50     91.71 o
 -20   0  12      147.15      165.87     64.68 o
 -18   0  12      108.70      125.18     32.63 o
 -16   0  12      403.58      356.36     46.44 o
 -14   0  12    15730.71    15869.50    311.02 o
 -12   0  12       17.06       17.75     18.11 o
 -10   0  12    16027.72    14932.29    223.29 o
  -8   0  12     2090.40     2191.74     98.59 o
  -6   0  12    17887.78    17900.17    280.95 o
  -4   0  12    37596.57    38423.07     68.53 o
  -2   0  12      422.05      363.48     26.04 o
   0   0  12     3149.56     2856.19    218.03 o
   2   0  12    53938.71    56422.06    488.13 o
   4   0  12    15683.18    16090.82    163.53 o
   6   0  12    20030.63    21739.57    403.14 o
   8   0  12     1308.42     1194.92    129.15 o
  10   0  12     2047.12     2041.18     61.74 o
  12   0  12     8181.95     8111.01    420.95 o
 -23   1  12      567.26      586.26     37.72 o
 -21   1  12     2065.99     2189.44     77.89 o
 -19   1  12      973.23      907.45     74.68 o
 -17   1  12     1826.04     1661.51     73.14 o
 -15   1  12      304.14      284.22     23.95 o
 -13   1  12     4972.01     4575.52     61.36 o
 -11   1  12      241.37      273.10     50.78 o
  -9   1  12       27.64       51.12     17.41 o
  -7   1  12     1295.05     1333.64     26.28 o
  -5   1  12    48849.46    55339.08   1024.76 o
  -3   1  12     1651.83     1596.71     52.17 o
  -1   1  12     5509.45     5179.65    147.10 o
   1   1  12    11678.67    11614.24    341.01 o
   3   1  12     2171.21     2271.39    169.79 o
   5   1  12     3502.76     3335.76    148.96 o
   7   1  12     1329.73     1312.39     95.88 o
   9   1  12      466.14      517.88     53.72 o
  11   1  12     3648.14     3658.16     97.81 o
  13   1  12     7542.64     7880.24     60.96 o
 -22   2  12     3331.26     3549.80     94.27 o
 -20   2  12        3.60       51.25     32.75 o
 -18   2  12       96.66      113.04     27.96 o
 -16   2  12     5059.72     5216.49    175.81 o
 -14   2  12     4846.52     4867.79     49.76 o
 -12   2  12     8429.07     8093.86    174.79 o
 -10   2  12     1129.08      944.72     35.84 o
  -8   2  12        2.60       27.65     12.55 o
  -6   2  12     4271.07     4139.58     68.39 o
  -4   2  12    19772.50    20633.75    290.95 o
  -2   2  12    15570.71    15485.44    109.05 o
   0   2  12     1230.23     1289.45     64.16 o
   2   2  12     4683.33     4484.77    126.93 o
   4   2  12      175.43      150.81     24.13 o
   6   2  12      626.46      516.28     48.52 o
   8   2  12     1565.28     1608.73     54.94 o
  10   2  12     1607.50     1856.98     68.33 o
  12   2  12     2107.04     2378.76    102.20 o
 -23   3  12     1299.60     1249.51     70.34 o
 -21   3  12     2114.85     2430.53    110.46 o
 -19   3  12      722.70      842.85     97.28 o
 -17   3  12     1261.62     1192.43     97.78 o
 -15   3  12     6254.72     6428.80     70.27 o
 -13   3  12      124.56      147.06     19.97 o
 -11   3  12       96.15       71.23     18.10 o
  -9   3  12      410.21      372.59     18.64 o
  -7   3  12      482.30      544.67     41.23 o
  -5   3  12    27825.61    28950.60    319.92 o
  -3   3  12     1001.78     1036.05     51.23 o
  -1   3  12     5399.37     5488.38     63.61 o
   1   3  12     1015.05      974.60     37.18 o
   3   3  12     7283.94     6803.03    139.13 o
   5   3  12      186.36      102.53     19.12 o
   7   3  12      764.86      723.68     54.52 o
   9   3  12     1590.08     1705.98    110.78 o
  11   3  12      981.13      955.18     33.30 o
  13   3  12     3002.61     3000.83     59.05 o
 -22   4  12     1282.78     1372.64     74.39 o
 -20   4  12      231.78      230.79     38.14 o
 -18   4  12      653.89      723.56     84.83 o
 -16   4  12     6390.80     7043.73    190.15 o
 -14   4  12      634.83      828.85     43.72 o
 -12   4  12     6151.30     5824.95     50.57 o
 -10   4  12      175.21      137.15     16.54 o
  -8   4  12        1.81       31.23     12.73 o
  -6   4  12     6104.61     5850.46     45.76 o
  -4   4  12    24633.12    25845.19    222.37 o
  -2   4  12    12073.61    12296.52    170.91 o
   0   4  12     4158.09     3952.06    103.17 o
   2   4  12     5936.99     5678.59     71.05 o
   4   4  12     8785.17     8662.12    202.53 o
   6   4  12     1902.65     1981.91     98.04 o
   8   4  12      174.99      126.01     20.40 o
  10   4  12      861.53      859.28     64.89 o
  12   4  12     3225.94     3554.80    123.43 o
 -21   5  12       93.28      175.46     39.84 o
 -19   5  12     1328.47     1332.49    102.16 o
 -17   5  12       23.70       75.33     32.93 o
 -15   5  12     3991.18     4251.00     97.77 o
 -13   5  12      559.33      597.77     64.79 o
 -11   5  12       23.93       26.47     13.47 o
  -9   5  12     1892.40     1819.46     51.76 o
  -7   5  12       68.67       79.71     16.55 o
  -5   5  12    24765.53    25835.36    157.30 o
  -3   5  12      293.85      325.67     37.92 o
  -1   5  12     4307.28     3985.84     38.88 o
   1   5  12      127.69      181.25     37.18 o
   3   5  12     2032.48     1848.21    123.79 o
   5   5  12       14.06       41.41     25.04 o
   7   5  12      192.38      229.88     40.65 o
   9   5  12      464.57      469.34     25.21 o
  11   5  12      364.39      317.18     34.12 o
 -22   6  12     1520.85     1656.52     95.83 o
 -20   6  12      688.77      639.71     49.14 o
 -18   6  12     1000.36      942.76     87.86 o
 -16   6  12     5175.75     5618.57    195.26 o
 -14   6  12     1461.97     1517.82     83.92 o
 -12   6  12      187.40      122.59     23.47 o
 -10   6  12     1979.78     1974.86     35.09 o
  -8   6  12     1120.80     1032.67     35.17 o
  -6   6  12    10705.68    10437.95     77.74 o
  -4   6  12     8089.48     7645.64     46.94 o
  -2   6  12     3628.52     3331.81     44.03 o
   0   6  12      185.11      129.34     21.64 o
   2   6  12     8336.39     8356.21     90.46 o
   4   6  12     1490.08     1483.31     82.74 o
   6   6  12     1509.97     1584.46     58.93 o
   8   6  12      239.58      250.12     28.65 o
  10   6  12       20.99       40.57     23.27 o
  12   6  12     1378.65     1360.53     94.42 o
 -21   7  12     1093.03     1134.65    133.82 o
 -19   7  12     1194.71     1120.51     51.05 o
 -17   7  12     2758.29     2622.38     94.85 o
 -15   7  12     1872.28     1829.86     49.90 o
 -13   7  12        4.71       34.79     20.02 o
 -11   7  12      297.93      337.48     45.65 o
  -9   7  12     2661.39     2557.20     57.96 o
  -7   7  12     1680.23     1526.42     24.83 o
  -5   7  12    12088.95    12409.20    236.27 o
  -3   7  12     1709.81     1514.35     43.93 o
  -1   7  12     2891.45     2751.70     89.81 o
   1   7  12    10280.68    10247.21    221.75 o
   3   7  12      694.06      788.15     99.51 o
   5   7  12     3824.65     3844.14    117.81 o
   7   7  12      670.99      802.67     43.65 o
   9   7  12      528.24      450.49     44.15 o
  11   7  12      118.56       69.07     27.22 o
 -20   8  12      211.33      208.99     35.62 o
 -18   8  12        2.64       29.73     23.14 o
 -16   8  12     2905.38     2794.48     84.00 o
 -14   8  12     2517.32     2459.59    103.96 o
 -12   8  12       12.71       69.01     24.73 o
 -10   8  12     3978.24     4019.65     49.83 o
  -8   8  12     1722.86     1476.40     37.10 o
  -6   8  12    11085.17    11117.08    202.23 o
  -4   8  12     2148.21     1934.09     86.48 o
  -2   8  12        0.13       10.29     12.96 o
   0   8  12      473.09      572.02     48.25 o
   2   8  12    11493.91    11791.93    148.73 o
   4   8  12       98.32       97.01     48.34 o
   6   8  12     1956.62     2015.40    106.05 o
   8   8  12      295.38      274.52     37.31 o
  10   8  12      169.79      198.23     36.44 o
 -19   9  12      420.12      379.21     31.55 o
 -17   9  12      259.66      213.61     30.64 o
 -15   9  12     1546.70     1430.22     42.79 o
 -13   9  12      948.30     1016.52     57.04 o
 -11   9  12      671.03      624.42     37.20 o
  -9   9  12      204.80      160.00     16.67 o
  -7   9  12        0.31       20.40     13.65 o
  -5   9  12     5763.62     5743.35    151.88 o
  -3   9  12      521.07      495.93     30.43 o
  -1   9  12     5411.35     5349.78     90.91 o
   1   9  12     3148.21     3219.99    108.11 o
   3   9  12      264.04      281.97     37.67 o
   5   9  12        0.70       25.03     22.93 o
   7   9  12      121.28      116.82     40.91 o
   9   9  12        1.76       47.21     25.08 o
 -20  10  12        0.35       28.48     23.10 o
 -18  10  12        0.51       22.51     20.87 o
 -16  10  12      729.28      731.93     36.89 o
 -14  10  12      395.18      354.09     38.73 o
 -12  10  12      234.45      163.62     38.89 o
 -10  10  12     1718.39     1581.63     66.30 o
  -8  10  12        6.64       18.55     12.21 o
  -6  10  12      340.16      352.59     26.10 o
  -4  10  12     5012.31     5072.99     49.41 o
  -2  10  12     3820.86     3920.33     56.00 o
   0  10  12      986.79     1094.87     37.36 o
   2  10  12      911.47      983.60     45.16 o
   4  10  12      232.31      203.13     34.62 o
   6  10  12      964.79      982.85     56.73 o
   8  10  12       49.29       84.78     31.32 o
  10  10  12      150.76      122.93     38.43 o
 -19  11  12      433.26      282.71     27.61 o
 -17  11  12        8.62       32.01     22.77 o
 -15  11  12     2118.24     2079.27     85.30 o
 -13  11  12      838.63      804.64     62.37 o
 -11  11  12     1595.78     1703.22     67.29 o
  -9  11  12       88.89      101.38     17.17 o
  -7  11  12      952.63      944.50     31.60 o
  -5  11  12     1536.63     1531.14     37.93 o
  -3  11  12      367.28      356.60     30.00 o
  -1  11  12     1680.42     1727.01     38.53 o
   1  11  12     3404.61     3453.29    120.62 o
   3  11  12      290.56      317.96     45.23 o
   5  11  12      234.27      221.14     43.22 o
   7  11  12      895.81      866.29    131.42 o
   9  11  12      311.06      297.49     32.08 o
 -18  12  12      100.21       97.00     29.29 o
 -16  12  12      445.37      393.21     55.41 o
 -14  12  12      879.10      920.80     56.66 o
 -12  12  12      259.65      243.99     42.75 o
 -10  12  12      654.55      535.77     38.81 o
  -8  12  12        7.68       22.92     11.65 o
  -6  12  12     1552.84     1521.58     33.09 o
  -4  12  12     3640.35     3748.50     96.09 o
  -2  12  12     2652.51     2715.37     55.42 o
   0  12  12     1280.31     1256.23     39.29 o
   2  12  12      318.02      319.32     32.72 o
   4  12  12     1088.45     1091.27     76.48 o
   6  12  12      280.51      314.05     44.88 o
   8  12  12      155.20      155.27     34.42 o
 -17  13  12      222.85      159.76     32.85 o
 -15  13  12      768.38      801.30     51.84 o
 -13  13  12     1336.30     1530.17     68.78 o
 -11  13  12      320.51      292.97     36.61 o
  -9  13  12       82.06       66.01     18.48 o
  -7  13  12     1899.10     1824.54     41.35 o
  -5  13  12       94.48       77.17     15.27 o
  -3  13  12        7.73       28.64     17.80 o
  -1  13  12       37.72       70.69     19.19 o
   1  13  12     1064.00     1014.95     39.67 o
   3  13  12      382.65      409.38     58.73 o
   5  13  12      553.91      590.96     46.62 o
   7  13  12     1578.14     1740.99     68.05 o
 -16  14  12       41.15       54.67     34.84 o
 -14  14  12      931.14     1123.77     62.16 o
 -12  14  12      232.63      222.83     54.78 o
 -10  14  12     3119.54     3483.51    185.30 o
  -8  14  12     1983.58     2117.91     45.54 o
  -6  14  12      302.31      268.28     27.95 o
  -4  14  12       14.49       24.71     14.24 o
  -2  14  12        2.00       35.69     20.37 o
   0  14  12      114.35       88.06     21.00 o
   2  14  12      460.35      455.94     41.31 o
   4  14  12     2478.97     2586.94    105.54 o
 -13  15  12      428.54      506.89     45.77 o
 -11  15  12      852.96      993.97     59.88 o
  -9  15  12      507.88      502.74     47.56 o
  -7  15  12     2743.84     2820.44     54.73 o
  -5  15  12       57.54       65.95     18.95 o
  -3  15  12       64.40       70.13     20.53 o
  -1  15  12        2.40       27.63     20.68 o
   1  15  12     1010.60     1084.31     40.46 o
   3  15  12     1064.66     1218.58     52.45 o
 -12  16  12      111.85      141.11     47.06 o
 -10  16  12     1986.41     2136.76    213.94 o
  -8  16  12     1158.13     1171.81     58.53 o
  -6  16  12      369.42      337.71     44.22 o
  -4  16  12      343.08      292.31     30.55 o
  -2  16  12       12.94       40.04     17.86 o
   0  16  12      185.02      150.31     32.19 o
   2  16  12       21.59       34.10     23.75 o
  -9  17  12      152.26      136.72     32.41 o
  -7  17  12     1458.85     1531.28     82.64 o
  -5  17  12      335.71      312.61     49.17 o
  -3  17  12      717.16      726.16     50.31 o
  -1  17  12       11.54       30.65     21.05 o
 -23   1  13      231.67      248.10     30.62 o
 -21   1  13      427.42      374.47     33.89 o
 -19   1  13       34.82       35.71     18.49 o
 -17   1  13     1573.52     1424.21     34.42 o
 -15   1  13       18.80       13.67     13.72 o
 -13   1  13     1347.38     1273.31     74.84 o
 -11   1  13      134.26      278.56     42.12 o
  -9   1  13      474.83      508.56     23.95 o
  -7   1  13     1130.39     1090.11     39.92 o
  -5   1  13     1223.37     1035.51     51.01 o
  -3   1  13      414.08      422.51     48.11 o
  -1   1  13        1.17       20.01     15.22 o
   1   1  13       47.85      372.92     58.47 o
   3   1  13      781.02      685.97    104.73 o
   5   1  13      104.80      143.43     32.51 o
   7   1  13       51.54       52.86     22.63 o
   9   1  13      156.15      148.91     33.46 o
  11   1  13      909.06      873.75     53.00 o
 -22   2  13      454.75      471.23     36.41 o
 -20   2  13        0.87       19.25     18.25 o
 -18   2  13      220.08      210.59     36.16 o
 -16   2  13     1167.17     1219.67     42.35 o
 -14   2  13      256.90      324.84     40.93 o
 -12   2  13       25.90       43.75     14.76 o
 -10   2  13      129.26      130.71     14.29 o
  -8   2  13       32.59       56.30     18.26 o
  -6   2  13     1229.14     1050.39     52.46 o
  -4   2  13      318.80      367.87     31.00 o
  -2   2  13     1387.06     1311.31     31.72 o
   0   2  13       95.73      137.83     26.14 o
   2   2  13      235.13      213.05     46.17 o
   4   2  13     1071.12      916.57     47.76 o
   6   2  13     1181.98     1021.02     65.65 o
   8   2  13      161.26      192.89     28.09 o
  10   2  13       10.20       60.65     23.09 o
  12   2  13      477.24      433.35     43.66 o
 -23   3  13      110.29      130.51     47.44 o
 -21   3  13      418.49      424.06     50.60 o
 -19   3  13      525.94      513.05     34.78 o
 -17   3  13     1609.08     1700.70     47.74 o
 -15   3  13      411.06      439.84     37.08 o
 -13   3  13       43.99       67.01     17.30 o
 -11   3  13     2240.89     2193.10     36.51 o
  -9   3  13       72.11       65.44     22.79 o
  -7   3  13     1460.10     1336.59     47.24 o
  -5   3  13     1488.42     1361.32     96.17 o
  -3   3  13     1398.91     1494.30     72.05 o
  -1   3  13        5.96       82.38     17.26 o
   1   3  13      108.44      156.25     35.29 o
   3   3  13     5911.82     5816.78    174.29 o
   5   3  13      882.28      755.50     70.21 o
   7   3  13      555.72      477.72     48.17 o
   9   3  13      725.12      757.20     37.42 o
  11   3  13      678.94      663.55     41.27 o
 -22   4  13       11.50       48.82     25.07 o
 -20   4  13      855.70      847.88     65.33 o
 -18   4  13       73.06       86.04     24.00 o
 -16   4  13      605.88      664.56     38.71 o
 -14   4  13        4.72       49.37     19.71 o
 -12   4  13      348.84      272.67     19.38 o
 -10   4  13       33.60       20.63     13.80 o
  -8   4  13      866.13      909.64     37.85 o
  -6   4  13     7835.17     7303.48    167.34 o
  -4   4  13        1.29       33.09     13.33 o
  -2   4  13      256.92      299.33     20.38 o
   0   4  13      217.53      236.88     26.21 o
   2   4  13     9492.83     9821.85    135.40 o
   4   4  13     1748.08     1524.44     44.45 o
   6   4  13        4.16       32.41     21.01 o
   8   4  13      344.90      313.35     47.36 o
  10   4  13      184.94      159.34     23.35 o
 -21   5  13        2.52       58.38     22.75 o
 -19   5  13      231.15      287.76     37.12 o
 -17   5  13     1331.75     1308.14     43.59 o
 -15   5  13      218.48      256.94     30.42 o
 -13   5  13       42.95       43.49     21.00 o
 -11   5  13      998.31     1015.17     28.76 o
  -9   5  13      196.82      161.89     19.54 o
  -7   5  13     1145.38     1131.83     29.98 o
  -5   5  13     3577.99     3571.72     53.63 o
  -3   5  13     1239.82     1156.22     30.69 o
  -1   5  13     1103.08      976.92     32.08 o
   1   5  13      191.08      206.57     24.00 o
   3   5  13     5459.16     5263.29     65.72 o
   5   5  13      114.90      148.18     44.01 o
   7   5  13      592.16      589.48     34.62 o
   9   5  13       14.00       27.30     15.80 o
  11   5  13     2183.04     2175.85     56.61 o
 -22   6  13       34.00       79.81     27.37 o
 -20   6  13        5.47       76.41     33.97 o
 -18   6  13      337.19      353.61     37.29 o
 -16   6  13     1703.24     1794.58     69.25 o
 -14   6  13      733.32      752.29     55.20 o
 -12   6  13      189.14      179.51     17.15 o
 -10   6  13      164.92      138.74     19.41 o
  -8   6  13     1084.45     1196.84     29.06 o
  -6   6  13     3133.53     3245.69     44.46 o
  -4   6  13      978.73      925.01     30.61 o
  -2   6  13     1895.45     1682.15     51.24 o
   0   6  13        2.29       27.86     15.26 o
   2   6  13     6818.72     6855.29    148.11 o
   4   6  13     1910.48     1856.40    102.52 o
   6   6  13      129.61      150.52     38.73 o
   8   6  13     1999.84     2132.94     83.50 o
  10   6  13     1372.73     1335.40     48.47 o
 -21   7  13       51.92      133.51     39.69 o
 -19   7  13      148.94      221.35     60.80 o
 -17   7  13     1418.81     1481.82    101.65 o
 -15   7  13      897.28      867.16     95.97 o
 -13   7  13       33.94       86.02     30.39 o
 -11   7  13       68.56      138.81     19.70 o
  -9   7  13      403.98      352.56     21.65 o
  -7   7  13     2620.19     2466.52     41.26 o
  -5   7  13    14740.13    15027.67    203.49 o
  -3   7  13      497.53      393.90     27.52 o
  -1   7  13       65.50       92.29     17.39 o
   1   7  13     8150.91     7687.46    198.85 o
   3   7  13     4186.71     4216.43    186.30 o
   5   7  13     2621.26     2731.25    100.52 o
   7   7  13       59.24       64.13     21.00 o
   9   7  13      105.46      100.52     32.15 o
 -20   8  13       41.97       44.47     24.76 o
 -18   8  13     1144.24     1121.83     42.55 o
 -16   8  13     1805.09     1885.26    107.74 o
 -14   8  13     5491.19     5596.06    166.55 o
 -12   8  13      454.94      504.18     46.64 o
 -10   8  13     2311.18     2242.53     53.22 o
  -8   8  13     2810.49     2738.72     38.08 o
  -6   8  13     5333.91     5192.92     83.82 o
  -4   8  13     4330.76     3982.26    119.24 o
  -2   8  13      662.43      746.57     29.11 o
   0   8  13      465.38      422.64     26.87 o
   2   8  13     5675.89     5950.24    215.07 o
   4   8  13     6131.55     6260.29    153.31 o
   6   8  13      523.33      542.16     50.65 o
   8   8  13       87.94      126.82     34.71 o
  10   8  13     1576.06     1496.88     94.31 o
 -19   9  13      196.22      178.89     48.50 o
 -17   9  13     3870.85     4070.09    115.39 o
 -15   9  13      871.51      874.21     72.75 o
 -13   9  13     1019.35     1088.00    119.49 o
 -11   9  13      234.77      229.39     26.87 o
  -9   9  13       79.31       90.65     20.12 o
  -7   9  13      981.89      921.40     45.13 o
  -5   9  13     3620.17     3589.19     58.50 o
  -3   9  13      105.44      136.80     21.44 o
  -1   9  13     3524.10     3443.85     59.10 o
   1   9  13     1450.13     1640.99     41.91 o
   3   9  13      808.01      828.84     49.70 o
   5   9  13      124.92      153.68     37.47 o
   7   9  13      149.47       89.37     27.80 o
   9   9  13       83.62       51.10     25.74 o
 -18  10  13     1628.95     1567.72     42.38 o
 -16  10  13     2435.89     2496.61    146.50 o
 -14  10  13     1107.32     1104.52     65.89 o
 -12  10  13      703.21      685.88     90.97 o
 -10  10  13       45.12       48.07     14.52 o
  -8  10  13      653.57      602.23     42.95 o
  -6  10  13     1953.05     1876.18     68.83 o
  -4  10  13     3957.16     4174.73    114.66 o
  -2  10  13     2579.50     2487.08     44.93 o
   0  10  13      624.55      811.66     37.50 o
   2  10  13     2690.77     2885.95     57.56 o
   4  10  13     1408.83     1368.91     47.63 o
   6  10  13       36.90       76.37     31.24 o
   8  10  13      849.38      659.99     53.59 o
 -17  11  13      676.67      592.97     30.88 o
 -15  11  13      462.09      398.82     45.74 o
 -13  11  13       12.97       52.57     30.42 o
 -11  11  13      597.45      589.66     38.12 o
  -9  11  13       67.08       61.29     19.22 o
  -7  11  13     1402.55     1365.48     33.42 o
  -5  11  13     5295.50     5358.85    112.66 o
  -3  11  13      975.14      954.16     72.11 o
  -1  11  13      124.06      132.08     25.27 o
   1  11  13     2172.46     2122.13     62.58 o
   3  11  13     2808.56     2619.86     52.48 o
   5  11  13     1284.89     1126.44     58.14 o
   7  11  13      321.00      309.72     34.63 o
 -16  12  13     1460.16     1502.57     66.81 o
 -14  12  13      130.25      118.56     33.94 o
 -12  12  13      593.67      625.83     46.50 o
 -10  12  13      126.92      162.21     35.66 o
  -8  12  13      487.89      466.34     24.77 o
  -6  12  13     3396.76     3496.34     43.66 o
  -4  12  13     1780.74     1605.72     42.58 o
  -2  12  13     1094.87      956.31     32.50 o
   0  12  13      404.08      386.78     23.58 o
   2  12  13     5328.42     5729.42     60.76 o
   4  12  13     2545.62     2507.10    104.21 o
   6  12  13      805.44      859.70     73.39 o
 -15  13  13      697.95      699.52     47.88 o
 -13  13  13      330.41      280.54     30.91 o
 -11  13  13        2.94       28.06     30.49 o
  -9  13  13      376.61      341.64     51.78 o
  -7  13  13     2318.11     2255.20     64.90 o
  -5  13  13     4026.73     4314.52     44.12 o
  -3  13  13       63.63       97.77     21.49 o
  -1  13  13       94.11       61.11     25.22 o
   1  13  13     2365.42     2568.50     67.46 o
   3  13  13     2285.42     2374.50     69.96 o
   5  13  13     1054.08      997.03    121.31 o
 -14  14  13      459.27      401.18     35.38 o
 -12  14  13     1184.05     1372.14     68.43 o
 -10  14  13        8.00       40.87     28.42 o
  -8  14  13     1957.83     1972.18     84.21 o
  -6  14  13     2660.91     2561.53     92.64 o
  -4  14  13      932.12      884.24     31.73 o
  -2  14  13      125.93       94.91     23.36 o
   0  14  13        8.15       48.68     21.93 o
   2  14  13     4183.03     4323.96    112.79 o
   4  14  13     2065.20     1894.28    110.50 o
 -13  15  13        3.15       51.19     37.55 o
 -11  15  13      273.95      352.56     68.57 o
  -9  15  13      483.32      499.04     48.25 o
  -7  15  13     3295.50     3409.55     65.17 o
  -5  15  13     1098.86     1027.42     39.12 o
  -3  15  13       21.53       49.31     20.64 o
  -1  15  13     2284.55     2524.72     60.23 o
   1  15  13     1680.19     1498.71     80.52 o
 -10  16  13      480.41      580.10     43.85 o
  -8  16  13      964.29      935.77     62.86 o
  -6  16  13     2944.93     3159.01     49.88 o
  -4  16  13      531.86      512.84     27.73 o
  -2  16  13      935.45      884.94     35.59 o
 -22   0  14        7.99       41.95     31.93 o
 -20   0  14       22.64       37.89     25.73 o
 -18   0  14     8296.62     8360.10    545.58 o
 -16   0  14     5341.37     5115.43    168.46 o
 -14   0  14      294.31      279.70     52.18 o
 -12   0  14     2227.16     2250.68     56.42 o
 -10   0  14    18343.71    19327.41    493.15 o
  -8   0  14    12025.43    12290.52    119.07 o
  -6   0  14    23313.08    23458.96     86.31 o
  -4   0  14     9832.70     8979.12    435.70 o
  -2   0  14      208.08      195.44     39.83 o
   0   0  14    27795.33    29081.05    577.41 o
   2   0  14    13746.02    13664.98    680.39 o
   4   0  14     7356.44     7437.08    231.12 o
   6   0  14     3814.96     3884.28     88.55 o
   8   0  14      206.70      221.68     66.37 o
  10   0  14     6465.17     7118.89    429.56 o
 -21   1  14      122.43       76.20     22.32 o
 -19   1  14      883.72      736.44     49.30 o
 -17   1  14    10039.30    10066.11    266.86 o
 -15   1  14       93.79      109.75     36.82 o
 -13   1  14     4563.55     4505.91    107.05 o
 -11   1  14     5087.24     4934.86     77.75 o
  -9   1  14     2141.25     2379.67     65.63 o
  -7   1  14     3055.29     2621.30     35.96 o
  -5   1  14    12295.02    12368.55    318.90 o
  -3   1  14      183.11      214.83     28.32 o
  -1   1  14       58.06       67.09     19.16 o
   1   1  14    19009.22    19351.41    297.65 o
   3   1  14     1103.40     1041.37    143.95 o
   5   1  14     1681.22     1702.17     76.97 o
   7   1  14      140.83      158.44     23.26 o
   9   1  14      108.31       77.88     32.66 o
 -22   2  14       52.25       54.70     23.74 o
 -20   2  14      702.05      604.71     87.73 o
 -18   2  14     5303.55     5497.36     96.97 o
 -16   2  14     3253.54     3328.82    104.85 o
 -14   2  14     2312.61     2299.63    102.50 o
 -12   2  14      150.39       87.93     13.21 o
 -10   2  14     1644.78     1615.34     72.35 o
  -8   2  14      249.33      194.39     29.41 o
  -6   2  14      311.60      257.78     75.60 o
  -4   2  14      788.69      694.22     67.54 o
  -2   2  14    11291.69    11632.14    146.40 o
   0   2  14      893.14     1021.31     70.11 o
   2   2  14     3930.60     3801.80    150.64 o
   4   2  14      166.04      149.07     25.48 o
   6   2  14      671.51      716.91     34.42 o
   8   2  14     2150.21     2281.00    142.71 o
  10   2  14     1850.05     1933.26     47.47 o
 -21   3  14      392.72      452.41     35.70 o
 -19   3  14       42.34       64.38     23.40 o
 -17   3  14    13134.34    14140.20    377.73 o
 -15   3  14     1404.81     1448.76     56.57 o
 -13   3  14        6.99       24.51     12.74 o
 -11   3  14       33.91       55.26     18.27 o
  -9   3  14     2395.88     2291.59    151.88 o
  -7   3  14     1083.25     1052.74     30.37 o
  -5   3  14     6050.32     5820.72    124.29 o
  -3   3  14     1204.37     1304.93     73.62 o
  -1   3  14       55.20       70.90     23.05 o
   1   3  14     3644.94     3520.39    143.13 o
   3   3  14      220.87      184.35     32.74 o
   5   3  14        5.83       19.95     17.49 o
   7   3  14      294.20      247.80     43.55 o
   9   3  14      146.98      181.65     24.89 o
 -22   4  14      165.90      209.97     31.56 o
 -20   4  14      189.79      211.11     26.06 o
 -18   4  14     1908.38     2013.18     48.23 o
 -16   4  14     5154.28     5314.48     62.08 o
 -14   4  14     1939.85     2016.69     75.55 o
 -12   4  14     2793.75     2431.20     32.15 o
 -10   4  14     6574.21     6479.16     64.77 o
  -8   4  14       48.48       71.82     21.86 o
  -6   4  14    10245.52     9511.36    150.22 o
  -4   4  14      117.78      114.43     20.06 o
  -2   4  14       64.93      147.59     33.73 o
   0   4  14     1209.61     1249.82     57.24 o
   2   4  14    10061.11    10066.44     83.56 o
   4   4  14      273.83      303.66     55.79 o
   6   4  14      866.86      896.83     66.58 o
   8   4  14     1049.74     1053.30     67.95 o
  10   4  14     1371.11     1274.83     72.51 o
 -21   5  14        0.61       48.40     22.73 o
 -19   5  14      154.40      174.47     30.41 o
 -17   5  14     4760.08     5162.89    148.37 o
 -15   5  14     1046.14      992.87     34.43 o
 -13   5  14      801.36      778.49     40.14 o
 -11   5  14     1678.50     1672.29     28.90 o
  -9   5  14      316.38      322.20     30.79 o
  -7   5  14      469.48      517.99     29.87 o
  -5   5  14     3094.19     3274.14     54.15 o
  -3   5  14     1247.86     1068.08     47.52 o
  -1   5  14      151.37      201.48     25.27 o
   1   5  14     3266.74     3471.58    103.30 o
   3   5  14      513.75      449.49     64.38 o
   5   5  14      194.02      264.54     40.57 o
   7   5  14        5.07       38.52     19.83 o
   9   5  14       13.87       24.02     19.55 o
 -20   6  14      267.23      246.41     31.55 o
 -18   6  14      658.69      683.54     36.00 o
 -16   6  14     2495.42     2615.55     71.76 o
 -14   6  14      690.97      622.06     30.22 o
 -12   6  14     3617.53     3598.48     56.08 o
 -10   6  14     1109.09     1032.51     28.98 o
  -8   6  14        9.22       17.55     13.57 o
  -6   6  14     1848.93     1924.54     48.94 o
  -4   6  14      298.67      238.25     23.78 o
  -2   6  14      502.33      446.88     27.46 o
   0   6  14     3115.26     3368.15    164.86 o
   2   6  14     2258.13     2162.29     92.92 o
   4   6  14     1151.13     1148.67    104.33 o
   6   6  14      234.11      250.83     36.91 o
   8   6  14       30.02       44.55     21.65 o
 -21   7  14       27.19       65.63     26.77 o
 -19   7  14       30.83       59.04     31.14 o
 -17   7  14     3611.66     3825.79     58.03 o
 -15   7  14        9.96       13.22     13.65 o
 -13   7  14      611.03      657.98     31.33 o
 -11   7  14     9437.77     9405.44     47.18 o
  -9   7  14      509.46      485.96     38.68 o
  -7   7  14     4170.25     3723.31     44.35 o
  -5   7  14     4429.55     4274.64     43.51 o
  -3   7  14     1850.75     1604.98     60.32 o
  -1   7  14       38.37       35.67     17.27 o
   1   7  14     9785.11    10195.42    350.82 o
   3   7  14       80.49       93.43     49.83 o
   5   7  14      585.62      589.12     38.68 o
   7   7  14      158.63      162.45     24.01 o
   9   7  14       73.55       62.68     30.31 o
 -20   8  14      413.77      425.24     61.33 o
 -18   8  14      436.36      452.42     44.85 o
 -16   8  14     1035.86     1048.77     51.71 o
 -14   8  14     1205.98     1293.41     44.53 o
 -12   8  14     3943.17     3967.74    124.35 o
 -10   8  14       92.27      114.17     21.42 o
  -8   8  14      204.72      169.28     22.48 o
  -6   8  14      342.88      288.37     26.02 o
  -4   8  14     2345.61     2076.19     41.13 o
  -2   8  14     1304.68     1335.17     55.87 o
   0   8  14     4787.58     4905.87     96.12 o
   2   8  14      234.76      240.33     47.46 o
   4   8  14      749.82      759.36     54.45 o
   6   8  14       42.13       82.03     27.54 o
   8   8  14       14.96       46.13     30.98 o
 -19   9  14        6.91       51.74     24.74 o
 -17   9  14      537.83      564.88     55.39 o
 -15   9  14       73.69      108.15     26.87 o
 -13   9  14     1010.45      993.53     65.26 o
 -11   9  14     2842.52     3017.21    107.45 o
  -9   9  14      602.42      468.16     21.81 o
  -7   9  14        2.04       17.08     14.06 o
  -5   9  14      791.17      844.43     28.80 o
  -3   9  14       54.89       53.09     20.86 o
  -1   9  14       78.45       58.62     17.40 o
   1   9  14     1707.69     1918.14     40.68 o
   3   9  14      110.92       77.24     32.82 o
   5   9  14      237.84      286.68     33.89 o
   7   9  14       39.12       96.60     34.74 o
 -18  10  14      176.06      234.02     64.18 o
 -16  10  14     2645.11     2790.97     72.68 o
 -14  10  14      583.89      571.61     71.92 o
 -12  10  14     1991.72     2022.32    166.89 o
 -10  10  14     1291.12     1295.19     52.56 o
  -8  10  14      753.98      774.93     27.12 o
  -6  10  14      564.03      540.97     29.79 o
  -4  10  14      624.36      612.01     26.99 o
  -2  10  14     2194.54     2134.26     42.66 o
   0  10  14     2228.40     2316.69     82.12 o
   2  10  14        1.26       44.92     24.29 o
   4  10  14       32.14       69.35     40.01 o
   6  10  14      627.61      678.50     51.47 o
 -17  11  14     1574.11     1607.12     63.03 o
 -15  11  14       27.40       53.43     32.52 o
 -13  11  14       12.91       57.01     33.03 o
 -11  11  14      296.47      275.43     42.35 o
  -9  11  14      333.22      247.02     20.20 o
  -7  11  14      812.81      796.12     29.23 o
  -5  11  14     4082.93     4176.03     60.62 o
  -3  11  14      711.70      663.45     31.18 o
  -1  11  14      238.81      227.83     24.59 o
   1  11  14      566.65      524.85     36.41 o
   3  11  14      749.01      745.59     52.14 o
   5  11  14      645.10      614.02     52.16 o
 -16  12  14      440.21      424.20     49.03 o
 -14  12  14      601.30      560.51     40.88 o
 -12  12  14       28.70       31.90     22.55 o
 -10  12  14      694.89      825.05     57.75 o
  -8  12  14      805.15      798.06     27.74 o
  -6  12  14      200.82      204.08     24.79 o
  -4  12  14      286.66      252.64     25.76 o
  -2  12  14      575.34      569.05     28.32 o
   0  12  14      761.86      830.56     50.96 o
   2  12  14       21.45       68.58     29.66 o
   4  12  14      198.59      172.72     48.71 o
 -15  13  14      228.17      176.40     38.64 o
 -13  13  14      407.42      389.10     38.55 o
 -11  13  14      723.22      845.97     63.23 o
  -9  13  14      215.71      273.46     42.50 o
  -7  13  14      322.79      299.86     29.55 o
  -5  13  14      742.76      747.57     31.46 o
  -3  13  14      216.24      204.09     23.26 o
  -1  13  14        1.39       49.07     20.13 o
   1  13  14      453.30      490.82     59.92 o
   3  13  14      897.46      875.38    142.59 o
 -14  14  14      472.90      522.09     40.73 o
 -12  14  14       79.49       91.69     41.73 o
 -10  14  14      165.61      135.72     36.78 o
  -8  14  14     1476.71     1676.30     46.07 o
  -6  14  14       52.81       56.99     17.41 o
  -4  14  14       25.47       42.94     20.38 o
  -2  14  14      163.79      162.01     23.15 o
   0  14  14      114.57      140.31     33.00 o
   2  14  14      410.09      388.32     75.66 o
 -11  15  14     1100.40     1218.50     58.51 o
  -9  15  14      930.36     1062.30     60.05 o
  -7  15  14       62.05       79.48     26.12 o
  -5  15  14      143.57      132.16     19.05 o
  -3  15  14       12.49       32.81     18.88 o
  -1  15  14        0.83       18.83     17.61 o
 -21   1  15      494.35      351.88     29.04 o
 -19   1  15      771.83      722.81     33.02 o
 -17   1  15     1223.96     1230.58     81.64 o
 -15   1  15      273.12      264.25     44.63 o
 -13   1  15      179.85      242.53     27.08 o
 -11   1  15      641.34      658.71     35.56 o
  -9   1  15        2.64       29.26     14.94 o
  -7   1  15        6.97       39.09     17.51 o
  -5   1  15       70.87      100.75     22.37 o
  -3   1  15       51.99       53.83     14.60 o
  -1   1  15      139.44      370.75     78.60 o
   1   1  15        5.88      183.95     84.99 o
   3   1  15      355.94      357.63     70.44 o
   5   1  15      123.02      166.29     34.23 o
   7   1  15       96.57       92.28     23.62 o
   9   1  15      238.44      215.73     30.88 o
 -22   2  15      363.14      397.88     39.39 o
 -20   2  15        0.19       18.41     16.22 o
 -18   2  15      373.18      404.45     47.37 o
 -16   2  15       45.74       33.95     18.41 o
 -14   2  15        5.27       27.70     18.66 o
 -12   2  15       74.11       52.09     13.86 o
 -10   2  15        4.73       38.33     16.71 o
  -8   2  15       36.70       20.87     14.88 o
  -6   2  15       99.14      156.03     41.71 o
  -4   2  15      268.50      293.44     26.35 o
  -2   2  15      921.98     1170.24    131.71 o
   0   2  15      687.05      754.72     39.64 o
   2   2  15      297.94      318.36     43.95 o
   4   2  15        1.77       21.98     19.93 o
   6   2  15      375.72      400.68     69.51 o
   8   2  15       23.73       40.65     21.95 o
 -21   3  15      101.83       98.51     26.01 o
 -19   3  15       42.44       66.67     25.68 o
 -17   3  15       29.38       57.99     22.38 o
 -15   3  15      770.74      738.05     56.77 o
 -13   3  15       41.84       51.70     16.73 o
 -11   3  15      557.04      476.82     25.52 o
  -9   3  15      358.52      304.86     26.65 o
  -7   3  15     1015.52     1076.63     63.18 o
  -5   3  15      122.80      175.28     34.46 o
  -3   3  15     1140.28     1236.19     45.95 o
  -1   3  15       94.87      139.47     29.72 o
   1   3  15       38.01       37.62     25.62 o
   3   3  15       10.55       55.47     23.55 o
   5   3  15       36.84       34.21     22.63 o
   7   3  15       51.22       84.26     26.67 o
   9   3  15       18.57       46.34     22.46 o
 -20   4  15       18.17       37.99     20.65 o
 -18   4  15     1327.80     1371.28     41.63 o
 -16   4  15        0.57       35.60     21.69 o
 -14   4  15        1.76       21.02     16.24 o
 -12   4  15      790.86      726.87     25.13 o
 -10   4  15     1039.69      925.75     24.55 o
  -8   4  15       29.42       53.36     15.33 o
  -6   4  15      176.49      178.10     35.70 o
  -4   4  15       11.73      117.71     42.94 o
  -2   4  15     1889.19     1906.85     58.93 o
   0   4  15      381.37      338.94     44.45 o
   2   4  15     1668.09     1443.65    110.04 o
   4   4  15      196.89      160.53     28.26 o
   6   4  15      111.77      148.92     39.69 o
   8   4  15       21.84       60.23     21.54 o
 -21   5  15      349.11      429.63     38.52 o
 -19   5  15      503.52      442.88     39.35 o
 -17   5  15     1015.85     1082.76     46.17 o
 -15   5  15      786.49      690.37     74.75 o
 -13   5  15       16.15       21.69     16.22 o
 -11   5  15      218.24      201.29     19.81 o
  -9   5  15       56.92       84.02     20.46 o
  -7   5  15      308.56      292.74     31.67 o
  -5   5  15       90.08      110.51     41.27 o
  -3   5  15     1133.85     1276.55     72.51 o
  -1   5  15      338.38      363.88     39.60 o
   1   5  15      962.54      844.60     44.83 o
   3   5  15       34.54       25.77     25.60 o
   5   5  15      145.18      148.43     49.78 o
   7   5  15       45.88       48.41     21.04 o
 -20   6  15      141.39       98.91     32.00 o
 -18   6  15      929.70      972.51     63.30 o
 -16   6  15        8.45       16.60     16.85 o
 -14   6  15      518.44      485.65     38.87 o
 -12   6  15      475.75      459.81     21.35 o
 -10   6  15     2650.34     2691.79     97.03 o
  -8   6  15      127.76      159.54     35.36 o
  -6   6  15      373.45      418.59     28.91 o
  -4   6  15        0.81       29.97     16.25 o
  -2   6  15      785.22      790.97     60.14 o
   0   6  15     1651.50     1638.54    106.35 o
   2   6  15      583.66      472.80     92.66 o
   4   6  15      205.61      232.93     60.15 o
   6   6  15      164.59      137.99     28.40 o
   8   6  15      218.81      245.70     34.15 o
 -19   7  15     1716.18     1841.75     52.21 o
 -17   7  15     2139.24     2198.04     70.38 o
 -15   7  15       17.64       16.94     16.08 o
 -13   7  15       18.97       37.33     16.56 o
 -11   7  15     4690.82     4739.20     72.84 o
  -9   7  15     5387.30     5369.98     90.14 o
  -7   7  15     1072.90      952.55     30.07 o
  -5   7  15     1246.90     1106.95     36.43 o
  -3   7  15      752.94      670.95     27.84 o
  -1   7  15     2762.12     2662.31    137.11 o
   1   7  15     2531.54     2055.94    119.62 o
   3   7  15      353.38      337.47     71.74 o
   5   7  15       12.49       53.73     23.50 o
   7   7  15      157.72      142.48     25.32 o
 -18   8  15     2963.96     3058.49     67.31 o
 -16   8  15      794.32      791.24     55.20 o
 -14   8  15        3.82       29.43     28.05 o
 -12   8  15     1630.65     1617.59     45.37 o
 -10   8  15     5366.95     5213.50     83.97 o
  -8   8  15     1910.28     1621.88     35.15 o
  -6   8  15      207.75      128.72     20.28 o
  -4   8  15       78.89       85.14     19.74 o
  -2   8  15     1229.69     1090.44     35.12 o
   0   8  15     5451.46     5580.99    214.97 o
   2   8  15     2567.33     2746.14    119.74 o
   4   8  15       26.24       63.82     30.79 o
   6   8  15      752.59      773.42     41.39 o
 -19   9  15     3052.01     3112.09     76.51 o
 -17   9  15     1138.91     1038.96     99.38 o
 -15   9  15      355.22      335.12     34.47 o
 -13   9  15     1059.56      943.37     42.95 o
 -11   9  15     1105.27     1036.09     58.53 o
  -9   9  15     2031.69     1903.44     45.74 o
  -7   9  15       24.01       34.83     14.58 o
  -5   9  15      150.08       97.65     20.34 o
  -3   9  15       45.51       36.16     17.83 o
  -1   9  15     1681.92     1813.33    130.47 o
   1   9  15     3347.93     3439.69     67.07 o
   3   9  15       45.82      128.94     45.76 o
   5   9  15        5.76       48.50     26.02 o
 -18  10  15     1444.93     1483.10     66.48 o
 -16  10  15       73.00       76.94     40.69 o
 -14  10  15     1068.55     1008.05     57.14 o
 -12  10  15      241.12      210.79     44.07 o
 -10  10  15     4090.50     3994.06    111.16 o
  -8  10  15     1459.53     1404.57     50.07 o
  -6  10  15      350.38      245.12     23.09 o
  -4  10  15      308.81      258.24     33.46 o
  -2  10  15       32.44       50.11     21.24 o
   0  10  15     2556.09     2812.02     59.21 o
   2  10  15     1058.61     1276.37     60.70 o
   4  10  15      302.74      205.58     46.61 o
 -17  11  15     1303.23     1328.50     61.22 o
 -15  11  15      394.16      339.96     33.46 o
 -13  11  15      191.30      202.02     38.83 o
 -11  11  15     2447.44     2595.39     72.53 o
  -9  11  15     2705.37     2427.00     57.75 o
  -7  11  15     1876.33     1930.34     36.05 o
  -5  11  15       58.18       90.96     22.67 o
  -3  11  15       10.59       38.86     18.89 o
  -1  11  15     2596.54     2593.75     56.73 o
   1  11  15     3557.74     3585.02     69.09 o
   3  11  15       23.28       50.00     30.16 o
 -14  12  15     1254.32     1247.41     66.56 o
 -12  12  15     1133.54     1232.58     63.57 o
 -10  12  15     3340.72     3458.38     65.17 o
  -8  12  15     1786.25     1730.37     53.19 o
  -6  12  15       36.50      111.97     26.61 o
  -4  12  15        6.93       30.31     14.53 o
  -2  12  15     1003.45      964.98     37.17 o
   0  12  15     5411.89     5874.28     83.57 o
   2  12  15     2331.96     2437.83     48.44 o
 -13  13  15      188.33      133.45     36.88 o
 -11  13  15     2408.78     2713.37     70.00 o
  -9  13  15     1487.49     1639.18     82.11 o
  -7  13  15     1718.63     1984.58     54.34 o
  -5  13  15        1.97       47.95     18.77 o
  -3  13  15      682.21      689.94     25.77 o
  -1  13  15     1525.13     1446.21     45.38 o
   1  13  15     3009.37     3281.75     56.05 o
 -12  14  15     2356.61     2567.76     69.37 o
 -10  14  15      445.16      413.51     41.27 o
  -8  14  15     2302.19     2145.57     59.65 o
  -6  14  15      110.32      109.05     23.96 o
  -4  14  15       78.24       89.59     19.74 o
  -2  14  15       32.76       33.30     19.52 o
 -20   0  16     2861.28     2737.47     69.73 o
 -18   0  16     3459.68     3718.98     78.92 o
 -16   0  16     2717.64     3032.36     99.44 o
 -14   0  16      113.64      115.06     30.65 o
 -12   0  16    26001.79    27648.81   1265.64 o
 -10   0  16    13618.00    13960.50    352.38 o
  -8   0  16      746.08      773.09     81.93 o
  -6   0  16     9831.17    10444.90    237.28 o
  -4   0  16      260.73      218.47     37.87 o
  -2   0  16    11052.32    10784.31    130.45 o
   0   0  16    12290.03    12597.66    906.87 o
   2   0  16      138.78      198.06     64.68 o
   4   0  16      208.90      252.88     71.25 o
   6   0  16     6137.24     6642.02    144.74 o
 -21   1  16      878.30      848.69     37.58 o
 -19   1  16     2031.55     1963.85    117.44 o
 -17   1  16     1103.52     1123.69     60.07 o
 -15   1  16      157.42      190.26     25.36 o
 -13   1  16      188.62      185.06     24.53 o
 -11   1  16    13028.83    13080.97    314.63 o
  -9   1  16      342.31      192.17     19.71 o
  -7   1  16      946.27     1101.76     49.87 o
  -5   1  16      862.54      698.69     34.78 o
  -3   1  16     2336.75     2289.57     95.17 o
  -1   1  16    13018.83    13249.35    218.60 o
   1   1  16     1180.64     1446.62     57.19 o
   3   1  16      736.89      790.84     44.28 o
   5   1  16     3091.17     3346.81     81.87 o
   7   1  16      832.35      593.74     32.34 o
 -20   2  16       23.63       67.69     25.22 o
 -18   2  16      852.37      927.80     47.74 o
 -16   2  16     1227.22     1100.41     34.23 o
 -14   2  16     2055.90     2143.37     72.00 o
 -12   2  16     1784.05     1571.65    108.67 o
 -10   2  16     1546.69     1299.11     92.33 o
  -8   2  16     2309.22     2147.37     90.88 o
  -6   2  16        3.88       33.49     17.03 o
  -4   2  16      583.74      652.83     82.57 o
  -2   2  16     3904.30     3968.67    113.17 o
   0   2  16     4851.95     5000.50    183.42 o
   2   2  16      396.19      345.41     59.39 o
   4   2  16       15.34       43.43     20.15 o
   6   2  16     3212.75     3360.93     90.17 o
 -21   3  16      309.31      258.85     35.78 o
 -19   3  16     2322.14     2295.35     56.74 o
 -17   3  16     1112.33     1126.88     68.51 o
 -15   3  16     3360.74     3333.53     89.57 o
 -13   3  16       99.13       76.29     17.89 o
 -11   3  16     6820.55     6612.57    168.01 o
  -9   3  16      705.07      722.39     43.92 o
  -7   3  16      131.57      118.64     34.61 o
  -5   3  16      787.99      713.45     66.72 o
  -3   3  16        4.34       35.91     25.69 o
  -1   3  16     3827.42     4067.44    132.48 o
   1   3  16      202.11      214.92     35.62 o
   3   3  16     3902.54     3865.59     57.93 o
   5   3  16     2109.86     2122.78    109.99 o
   7   3  16      718.83      802.66     47.51 o
 -20   4  16      124.46      118.51     29.66 o
 -18   4  16     2783.60     2948.95    106.54 o
 -16   4  16        8.91       21.71     17.40 o
 -14   4  16      508.60      459.88     30.05 o
 -12   4  16     6971.61     7157.58    153.84 o
 -10   4  16     4273.77     4117.53     65.41 o
  -8   4  16       53.42      133.88     43.09 o
  -6   4  16       33.28       98.83     38.99 o
  -4   4  16      421.61      465.93     40.94 o
  -2   4  16     4051.91     4176.51    153.44 o
   0   4  16     1516.48     1731.63     59.41 o
   2   4  16      254.74      206.16     23.90 o
   4   4  16       21.61       23.17     21.78 o
   6   4  16     2104.58     2056.17     55.22 o
 -19   5  16      760.56      717.11     45.80 o
 -17   5  16     1612.65     1745.47     81.53 o
 -15   5  16     3618.46     3505.49     68.94 o
 -13   5  16        8.77       15.43     18.69 o
 -11   5  16     8022.28     8043.15    188.41 o
  -9   5  16      177.35      105.52     30.66 o
  -7   5  16     1242.00     1327.32    113.19 o
  -5   5  16      195.97      218.30     32.78 o
  -3   5  16      956.65      896.20     40.40 o
  -1   5  16     6201.33     6675.03    132.31 o
   1   5  16      425.26      393.89     63.11 o
   3   5  16      622.24      627.18     53.65 o
   5   5  16     1083.06     1063.71     99.90 o
 -20   6  16      325.10      274.97     36.66 o
 -18   6  16     1948.10     2121.47     66.54 o
 -16   6  16       11.73       34.43     20.51 o
 -14   6  16     2862.61     2859.83     49.68 o
 -12   6  16     7990.31     8436.63    175.08 o
 -10   6  16      406.81      354.64     24.06 o
  -8   6  16      399.05      263.61     23.12 o
  -6   6  16      102.05      142.10     30.05 o
  -4   6  16      192.57      231.06     32.85 o
  -2   6  16     3044.98     2876.41     96.63 o
   0   6  16     4692.76     4989.82    211.83 o
   2   6  16      448.83      452.26     28.94 o
   4   6  16      293.22      249.88     59.53 o
   6   6  16     1558.02     1426.71     86.13 o
 -19   7  16     1222.67     1112.19     41.05 o
 -17   7  16     2813.77     2985.92     74.59 o
 -15   7  16     1590.25     1539.77     87.72 o
 -13   7  16      792.73      739.78     61.22 o
 -11   7  16     4274.09     4222.46    187.16 o
  -9   7  16     1792.11     1667.64     58.64 o
  -7   7  16      249.62      237.84     24.00 o
  -5   7  16      277.82      224.42     25.20 o
  -3   7  16      113.17       69.29     22.32 o
  -1   7  16     5219.43     5328.82    236.57 o
   1   7  16       19.93       31.71     35.33 o
   3   7  16        2.25       44.76     45.39 o
   5   7  16      788.93      953.54     43.39 o
 -18   8  16      878.23      820.95     74.15 o
 -16   8  16       81.57       98.54     37.39 o
 -14   8  16     1823.66     1837.48     53.86 o
 -12   8  16     6456.00     6579.98    130.55 o
 -10   8  16      518.52      507.67     25.91 o
  -8   8  16      810.66      658.75     26.60 o
  -6   8  16      260.07      227.34     20.98 o
  -4   8  16        9.99       16.61     19.92 o
  -2   8  16      819.76      694.63     60.92 o
   0   8  16     3778.11     4155.38    103.96 o
   2   8  16      267.93      354.75    104.26 o
   4   8  16      236.04      266.11     39.31 o
 -17   9  16      897.78      961.80    102.51 o
 -15   9  16     1733.61     1633.93     57.69 o
 -13   9  16       25.50       34.44     19.57 o
 -11   9  16      631.09      686.41     53.10 o
  -9   9  16       36.10       37.35     15.44 o
  -7   9  16       90.53      104.86     18.93 o
  -5   9  16       44.66       60.85     19.84 o
  -3   9  16      311.26      233.03     49.89 o
  -1   9  16     3307.69     3620.51    143.67 o
   1   9  16        2.82       22.06     25.75 o
   3   9  16      323.65      376.98     46.10 o
 -16  10  16      246.93      226.22     53.40 o
 -14  10  16      633.01      663.36     46.63 o
 -12  10  16      440.88      352.73     64.38 o
 -10  10  16      233.71      205.95     31.30 o
  -8  10  16      498.58      379.21     43.48 o
  -6  10  16      406.40      374.77     24.08 o
  -4  10  16      479.72      495.81     29.81 o
  -2  10  16        9.98       55.60     27.58 o
   0  10  16     1041.79     1055.39     46.96 o
   2  10  16      681.20      779.35     61.61 o
 -15  11  16       44.79       77.92     32.24 o
 -13  11  16       47.52       44.48     37.31 o
 -11  11  16      748.40      728.32     55.95 o
  -9  11  16      154.32      131.57     19.60 o
  -7  11  16      269.12      289.69     27.36 o
  -5  11  16      535.52      559.77     29.90 o
  -3  11  16     1255.90     1398.71     38.75 o
  -1  11  16     1694.16     1872.06     51.64 o
   1  11  16        0.43       22.59     23.68 o
 -14  12  16        9.78       31.16     28.13 o
 -12  12  16      101.32      117.06     48.71 o
 -10  12  16        0.34       32.03     19.36 o
  -8  12  16      101.05      103.55     19.58 o
  -6  12  16     1313.47     1284.76     34.71 o
  -4  12  16      109.83      116.76     24.70 o
  -2  12  16       48.55      104.41     24.17 o
   0  12  16     1338.70     1455.26     63.23 o
 -11  13  16        6.61       22.16     27.19 o
  -9  13  16      683.36      700.66     31.82 o
  -7  13  16      118.67      122.49     21.14 o
  -5  13  16      407.82      399.40     27.80 o
  -3  13  16      592.39      633.84     38.06 o
 -19   1  17       97.57      126.11     45.40 o
 -17   1  17        1.62       56.43     31.15 o
 -15   1  17       54.91       50.04     28.91 o
 -13   1  17       28.61       45.59     15.53 o
 -11   1  17       96.33       79.87     25.80 o
  -9   1  17       59.01       68.45     23.86 o
  -7   1  17       42.43       48.01     18.70 o
  -5   1  17      282.04      253.57     25.23 o
  -3   1  17      567.28      566.85     40.40 o
  -1   1  17      206.32      661.71     67.02 o
   1   1  17        6.07       73.24     29.34 o
   3   1  17        0.80       84.08     25.38 o
   5   1  17        0.10      154.30     78.98 o
 -20   2  17      112.56      159.95     61.58 o
 -18   2  17       94.15       88.93     24.91 o
 -16   2  17      491.86      525.26     54.05 o
 -14   2  17        6.83       29.02     18.47 o
 -12   2  17     1176.02     1036.17     59.92 o
 -10   2  17       79.40       47.77     12.81 o
  -8   2  17       17.23       65.90     22.00 o
  -6   2  17      464.35      504.38     62.19 o
  -4   2  17        4.01       66.04     23.88 o
  -2   2  17     1459.18     1510.98     69.70 o
   0   2  17      119.40      128.06     42.72 o
   2   2  17        7.83       81.92     35.60 o
   4   2  17        2.58       87.24     29.81 o
   6   2  17      387.34      380.47     35.84 o
 -19   3  17      254.80      245.64     31.04 o
 -17   3  17      104.90       90.52     24.03 o
 -15   3  17      220.51      194.50     25.02 o
 -13   3  17      345.14      323.57     30.15 o
 -11   3  17     2255.32     2299.21     61.37 o
  -9   3  17        1.55       41.14     23.02 o
  -7   3  17      140.82      173.93     30.88 o
  -5   3  17     1298.43     1326.59     87.93 o
  -3   3  17     2621.16     2644.24     66.92 o
  -1   3  17      166.62      251.56     42.53 o
   1   3  17       91.71      109.57     29.79 o
   3   3  17      415.45      310.02     43.08 o
   5   3  17      138.82      120.45     34.95 o
 -20   4  17      396.36      343.64     31.72 o
 -18   4  17        4.72       16.60     16.77 o
 -16   4  17      687.83      590.42     26.41 o
 -14   4  17        0.46       28.61     22.65 o
 -12   4  17     1967.44     1917.29     85.81 o
 -10   4  17      391.68      369.10     48.73 o
  -8   4  17        2.20       47.52     30.74 o
  -6   4  17     1945.34     2039.65     49.57 o
  -4   4  17      237.62      284.37     31.43 o
  -2   4  17     2725.17     2883.97     51.21 o
   0   4  17        6.02       36.10     29.25 o
   2   4  17      347.92      380.23     37.93 o
   4   4  17      481.51      450.43     38.18 o
 -19   5  17      904.07      878.73     35.44 o
 -17   5  17      680.34      622.14     35.11 o
 -15   5  17      449.60      384.03     46.11 o
 -13   5  17      290.24      336.85     49.98 o
 -11   5  17     3277.72     3182.91    141.78 o
  -9   5  17       25.95       65.01     27.97 o
  -7   5  17       61.03      132.26     40.15 o
  -5   5  17       89.97      111.27     30.15 o
  -3   5  17     3460.80     3593.61     61.36 o
  -1   5  17     1486.50     1578.65     44.33 o
   1   5  17        2.72       48.71     27.56 o
   3   5  17      905.25      816.85     52.41 o
   5   5  17      154.45      200.16     42.34 o
 -18   6  17       13.80       12.61     17.42 o
 -16   6  17      128.54       82.08     23.00 o
 -14   6  17      145.81      144.35     27.03 o
 -12   6  17     3903.81     4288.85     99.34 o
 -10   6  17     2819.03     2701.61     62.24 o
  -8   6  17      322.93      340.45     55.15 o
  -6   6  17        8.08       22.80     20.91 o
  -4   6  17      289.77      251.25     34.90 o
  -2   6  17     5403.25     5694.02    102.61 o
   0   6  17      275.57      260.94     62.62 o
   2   6  17       81.31       46.66     26.29 o
   4   6  17       63.00      130.89     37.54 o
 -17   7  17       41.10       57.50     25.07 o
 -15   7  17      288.12      224.57     41.12 o
 -13   7  17     1048.32     1081.38     43.22 o
 -11   7  17     6136.10     6228.32    183.99 o
  -9   7  17        1.32       26.41     20.66 o
  -7   7  17       40.78       70.46     25.14 o
  -5   7  17        9.12       29.69     19.88 o
  -3   7  17     4113.82     4245.16    137.23 o
  -1   7  17     2715.94     2739.94    162.42 o
   1   7  17       12.69       19.27     21.79 o
   3   7  17        0.77       57.20     33.07 o
 -16   8  17       10.06       54.19     34.69 o
 -14   8  17      215.69      229.47     56.73 o
 -12   8  17     4094.97     4137.50     80.92 o
 -10   8  17     2088.66     1947.26     49.12 o
  -8   8  17      439.87      371.91     45.29 o
  -6   8  17      630.58      534.78     36.18 o
  -4   8  17     1155.23     1059.73     39.89 o
  -2   8  17     4010.89     4223.19    185.12 o
   0   8  17      607.05      588.03     82.38 o
   2   8  17      269.83      238.45     77.21 o
 -15   9  17        8.60       40.80     24.33 o
 -13   9  17      349.67      325.52     29.35 o
 -11   9  17     2698.57     2747.96    117.10 o
  -9   9  17       58.81       55.80     20.42 o
  -7   9  17       27.49       24.76     18.57 o
  -5   9  17      508.03      480.75     37.88 o
  -3   9  17     2615.13     2565.76     91.92 o
  -1   9  17     1876.43     2125.77     73.03 o
   1   9  17       60.43      146.69     46.65 o
 -14  10  17      254.55      297.66     38.75 o
 -12  10  17     1755.52     1807.16     48.32 o
 -10  10  17      472.27      415.38     27.98 o
  -8  10  17      660.93      533.68     36.11 o
  -6  10  17       42.10       23.46     17.77 o
  -4  10  17      495.13      507.32     38.63 o
  -2  10  17     1939.04     2152.68     63.60 o
   0  10  17      178.33      369.69     52.54 o
 -13  11  17     1215.04     1236.63     53.70 o
 -11  11  17     2449.22     2300.55    144.63 o
  -9  11  17       33.02       22.54     14.34 o
  -7  11  17       75.28       81.36     23.74 o
  -5  11  17     1083.47     1157.22     55.34 o
  -3  11  17     1040.17     1136.95     47.84 o
  -1  11  17     2623.66     2884.45     61.44 o
 -10  12  17      766.77      712.30     40.55 o
  -8  12  17      228.57      228.30     26.78 o
  -6  12  17      179.61      213.86     35.53 o
  -4  12  17     1438.97     1557.29     48.84 o
 -18   0  18      302.88      326.89     63.21 o
 -16   0  18      460.09      441.48     53.90 o
 -14   0  18     2740.85     2576.45    136.73 o
 -12   0  18    19475.29    20950.97    931.30 o
 -10   0  18      121.78       45.34     22.97 o
  -8   0  18       33.94       42.99     24.23 o
  -6   0  18     2785.72     2367.52     87.50 o
  -4   0  18     1725.68     1447.92     60.57 o
  -2   0  18     5599.30     5293.02    431.20 o
   0   0  18      545.05      773.93     66.04 o
   2   0  18     1845.78     2214.24     82.39 o
   4   0  18     4826.57     5130.86     86.79 o
 -19   1  18     1625.41     1935.03     68.71 o
 -17   1  18      639.66      598.97     49.29 o
 -15   1  18      357.52      339.05     35.11 o
 -13   1  18     7533.10     7846.36    231.47 o
 -11   1  18     5811.85     5791.53    106.57 o
  -9   1  18     1396.47     1367.63     73.07 o
  -7   1  18     2891.77     2749.53     80.94 o
  -5   1  18     1173.73     1145.56    103.04 o
  -3   1  18     3538.06     3667.06    219.37 o
  -1   1  18     6196.22     6538.08    204.40 o
   1   1  18     2171.44     2268.78     55.94 o
   3   1  18      187.44      215.28     37.08 o
 -18   2  18      500.88      443.43     51.80 o
 -16   2  18     1992.24     2105.86     57.78 o
 -14   2  18     1072.70      988.93     36.00 o
 -12   2  18     4942.16     4903.90    121.30 o
 -10   2  18      203.88      208.07     25.78 o
  -8   2  18      529.71      596.42     37.95 o
  -6   2  18     1603.16     1660.82     59.85 o
  -4   2  18      304.57      276.54     35.94 o
  -2   2  18     5043.35     5157.14    181.21 o
   0   2  18       33.87       90.02     30.67 o
   2   2  18     2852.73     2983.74     93.29 o
   4   2  18     4032.34     4322.52     67.79 o
 -19   3  18      474.64      442.98     59.01 o
 -17   3  18     1390.78     1356.61     50.93 o
 -15   3  18      129.52      182.06     26.62 o
 -13   3  18     2218.19     2169.04     46.04 o
 -11   3  18     1030.37     1026.87     44.07 o
  -9   3  18     3580.77     3652.79     56.41 o
  -7   3  18      220.85      257.07     31.64 o
  -5   3  18      335.55      339.72     38.28 o
  -3   3  18     2208.11     2286.21     57.43 o
  -1   3  18     2636.16     2819.87     61.28 o
   1   3  18      272.68      200.13     60.60 o
   3   3  18       50.17       93.21     29.34 o
 -18   4  18      152.75      186.20     37.08 o
 -16   4  18      759.82      814.02     44.17 o
 -14   4  18     2230.89     2486.98    238.69 o
 -12   4  18     3893.33     4030.72    239.09 o
 -10   4  18     1171.64     1182.74     78.67 o
  -8   4  18      131.29      232.49     36.83 o
  -6   4  18      436.42      613.16     36.63 o
  -4   4  18       13.32       40.17     20.70 o
  -2   4  18     4392.42     4734.31     58.36 o
   0   4  18       30.52       34.82     23.79 o
   2   4  18     1940.28     2035.73     72.83 o
 -17   5  18        1.03       28.02     26.03 o
 -15   5  18       32.97       29.01     35.23 o
 -13   5  18     5387.01     5972.22    110.21 o
 -11   5  18      307.63      278.82     34.52 o
  -9   5  18      449.52      500.61     45.47 o
  -7   5  18     1390.45     1463.97     83.54 o
  -5   5  18      137.41      136.53     28.79 o
  -3   5  18     1746.68     1586.44     45.26 o
  -1   5  18     1401.76     1435.13     42.90 o
   1   5  18     1854.22     1927.59     70.98 o
 -16   6  18      319.54      389.76     73.08 o
 -14   6  18     1083.30      930.35     66.18 o
 -12   6  18     3401.02     3693.06     71.82 o
 -10   6  18      370.68      356.54     27.95 o
  -8   6  18       59.34       55.04     23.20 o
  -6   6  18     1696.05     1667.32     50.02 o
  -4   6  18       74.82       78.29     24.23 o
  -2   6  18     3261.49     3311.10     73.02 o
   0   6  18        3.21       30.44     21.49 o
   2   6  18      856.63      850.37     53.57 o
 -17   7  18      114.86      106.58     49.53 o
 -15   7  18        7.95       47.78     31.85 o
 -13   7  18     5234.57     5567.66    159.20 o
 -11   7  18       23.27       71.66     23.19 o
  -9   7  18        1.97       40.53     25.47 o
  -7   7  18     1129.42     1184.78     43.59 o
  -5   7  18      510.38      504.31     38.35 o
  -3   7  18      665.67      641.22     62.15 o
  -1   7  18     5121.67     5806.21    130.74 o
   1   7  18      810.48      733.37     85.75 o
 -16   8  18        0.44       25.77     24.45 o
 -14   8  18     1403.06     1266.00    150.32 o
 -12   8  18     1725.03     1929.47    106.37 o
 -10   8  18      130.10      139.60     22.95 o
  -8   8  18      234.19      170.05     22.15 o
  -6   8  18      941.24      813.79     54.45 o
  -4   8  18        4.37        5.97     11.20 o
  -2   8  18     1516.16     1316.66    124.90 o
   0   8  18      137.02      215.61     51.93 o
 -13   9  18     1568.83     1714.04     95.41 o
 -11   9  18        2.25       29.64     24.41 o
  -9   9  18      149.70      108.42     20.77 o
  -7   9  18     1139.68     1122.91     39.29 o
  -5   9  18      171.28      120.05     26.86 o
  -3   9  18       12.79       34.82     26.40 o
  -1   9  18     2053.11     2312.59     52.90 o
 -12  10  18      185.80      148.40     49.18 o
 -10  10  18      590.80      536.35     88.34 o
  -8  10  18       49.39       49.80     18.88 o
  -6  10  18      715.93      727.95     31.27 o
  -4  10  18      856.36      911.38    110.96 o
  -9  11  18      581.16      385.66    105.54 o
  -7  11  18      887.06      817.71     36.56 o
 -17   1  19      267.97      297.59     48.62 o
 -15   1  19        2.21       27.60     22.31 o
 -13   1  19       12.48       34.92     15.75 o
 -11   1  19       72.24       44.42     22.42 o
  -9   1  19        0.02       10.79     18.50 o
  -7   1  19      191.96      161.31     27.23 o
  -5   1  19        0.08       61.46     51.29 o
  -3   1  19       21.31       49.28     40.04 o
  -1   1  19       17.36       95.35     28.18 o
   1   1  19       15.53       85.84     36.72 o
 -16   2  19       22.63       22.61     24.95 o
 -14   2  19        4.02       45.15     20.69 o
 -12   2  19        0.78       42.46     19.12 o
 -10   2  19      301.10      306.36     28.25 o
  -8   2  19      132.36      141.38     49.31 o
  -6   2  19       16.99       50.59     24.02 o
  -4   2  19      124.72      142.25     36.22 o
  -2   2  19       31.78       71.48     30.26 o
   0   2  19       33.35       65.41     27.21 o
 -17   3  19        0.78       27.76     26.31 o
 -15   3  19      491.07      471.81     29.02 o
 -13   3  19      126.01      122.43     37.07 o
 -11   3  19      194.10      188.16     31.04 o
  -9   3  19       54.39       68.63     26.42 o
  -7   3  19      272.00      359.38     49.00 o
  -5   3  19      342.67      347.88     34.45 o
  -3   3  19      253.30      276.37     37.89 o
  -1   3  19      113.25      104.39     31.54 o
   1   3  19      304.60      271.39     37.97 o
 -16   4  19        7.84       -2.18     28.29 o
 -14   4  19      714.37      765.88    118.18 o
 -12   4  19       18.96       44.70     26.47 o
 -10   4  19      162.64      225.41     35.54 o
  -8   4  19      398.84      450.87     51.03 o
  -6   4  19      282.83      307.63     33.96 o
  -4   4  19      631.78      579.03     44.90 o
  -2   4  19      264.58      282.43     35.32 o
   0   4  19        2.02       37.69     19.52 o
 -15   5  19      642.10      575.28     47.49 o
 -13   5  19      422.63      600.80    190.59 o
 -11   5  19       35.36       94.78     35.94 o
  -9   5  19       49.50       95.67     26.77 o
  -7   5  19      467.02      444.78     41.25 o
  -5   5  19      589.38      535.18     40.08 o
  -3   5  19      152.77      137.02     28.99 o
  -1   5  19      575.26      542.22     42.66 o
 -14   6  19     1191.57     1252.41     54.50 o
 -12   6  19      407.19      421.64     66.89 o
 -10   6  19      186.84      298.38     45.16 o
  -8   6  19        2.71       61.33     27.80 o
  -6   6  19      857.99      857.61     52.35 o
  -4   6  19     1243.98     1243.36     44.63 o
  -2   6  19       40.83       50.15     23.08 o
 -13   7  19     2004.68     2054.59     63.27 o
 -11   7  19      501.28      488.53     45.04 o
  -9   7  19      325.04      297.73     28.61 o
  -7   7  19     1499.65     1455.91     44.72 o
  -5   7  19     2816.70     3011.79    134.78 o
  -3   7  19     1804.25     1853.90     88.81 o
 -12   8  19     1859.61     1834.31    152.06 o
 -10   8  19       66.67       77.10     28.30 o
  -8   8  19       93.51       53.96     19.98 o
  -6   8  19     1209.55     1037.47     56.72 o
  -4   8  19     2308.13     2166.23    116.14 o
 -11   9  19      336.36      380.41     67.00 o
  -9   9  19      698.84      547.21     60.35 o
  -7   9  19       48.70       59.28     23.42 o
 -16   0  20      794.52      671.90     58.02 o
 -14   0  20     3014.89     3114.32     78.66 o
 -12   0  20      147.77      115.29     33.87 o
 -10   0  20      384.98      180.58     32.52 o
  -8   0  20     2048.51     1765.95     73.02 o
  -6   0  20     4367.26     4083.47     84.08 o
  -4   0  20      142.60      130.26     71.73 o
  -2   0  20     1116.52     1290.68     65.48 o
 -15   1  20      907.34      805.44     45.23 o
 -13   1  20     4188.81     4279.58    151.28 o
 -11   1  20      449.36      393.72     39.67 o
  -9   1  20       68.55       56.10     21.62 o
  -7   1  20     4332.73     4115.38    183.16 o
  -5   1  20     1542.74     1527.41    107.29 o
  -3   1  20       33.89       59.97     35.55 o
 -14   2  20     1690.22     1554.14    139.63 o
 -12   2  20      109.76      161.03     30.15 o
 -10   2  20     1405.57     1435.97     42.10 o
  -8   2  20     1656.97     1732.57     53.39 o
  -6   2  20     2691.21     2871.63    158.05 o
  -4   2  20      213.53      223.04     46.20 o
  -2   2  20      340.19      398.55     40.56 o
 -15   3  20     1705.70     1726.92     73.50 o
 -13   3  20      923.54      869.04     40.85 o
 -11   3  20      232.71      194.37     32.26 o
  -9   3  20       43.51       72.49     25.72 o
  -7   3  20     4714.78     4898.59    117.92 o
  -5   3  20     1566.39     1486.83     56.06 o
  -3   3  20     1313.82     1504.06     51.70 o
 -14   4  20     1446.72     1573.32     62.52 o
 -12   4  20       12.16       89.81     28.70 o
 -10   4  20     3003.87     3200.58    102.92 o
  -8   4  20     1640.89     1721.57     64.15 o
  -6   4  20      661.14      583.29     35.76 o
  -4   4  20      527.46      580.21     37.33 o
 -13   5  20     2282.08     2463.04     91.76 o
 -11   5  20     1290.43     1268.55     63.35 o
  -9   5  20       36.37      100.83     25.94 o
  -7   5  20     1376.53     1275.81     42.50 o
  -5   5  20        3.82       50.92     21.18 o
 -12   6  20       10.90       66.87     46.59 o
 -10   6  20      260.60      258.91     27.46 o
  -8   6  20      886.49      930.95     71.05 o
  -6   6  20     1012.70     1062.34     55.63 o
  -9   7  20      265.73      293.86     41.21 o
 -11   1  21      174.17      149.40     41.04 o
  -9   1  21        1.18       42.48     29.88 o
  -7   1  21        1.98       40.23     46.89 o
 -10   2  21       80.56      111.51     27.23 o
  -8   2  21       81.60      174.55     41.67 o
  -9   3  21      380.32      397.79     30.81 o
 
